# Supplementary material for: 3,6-Di-tert-butyl-9-(quinolin-6-yl)-9H-carbazole
Source: Acta Crystallogr Sect E Struct Rep Online. 2012 Aug 1;68(Pt 9):o2609. doi: 10.1107/S1600536812030723 (PMC3435640; doi:10.1107/S1600536812030723)
Supplement: Supplementary file 1 [file e-68-o2609-sup1.cif]

##############################################################################
#                                                                            #
# This CIF contains the data in a paper accepted for publication in          #
# Acta Crystallographica Section E. It conforms to the requirements of       #
# Notes for Authors for Acta Crystallographica Section E, and has been       #
# peer reviewed under the auspices of the IUCr Commission on Journals.       #
#                                                                            #
# Full details of the Crystallographic Information File format               #
# are given in the paper "The Crystallographic Information File (CIF):       #
# a New Standard Archive File for Crystallography" by S. R. Hall, F. H.      #
# Allen and I. D. Brown [Acta Cryst. (1991), A47, 655-685].                  #
#                                                                            #
# The current version of the core CIF dictionary is obtainable from          #
# ftp://ftp.iucr.org/pub/cif_core.dic.                                       #
#                                                                            #
# Software is freely available for graphical display of the structure(s)     #
# in this CIF. For information consult the CIF software page                 #
# http://www.iucr.org/resources/cif/software.                                #
#                                                                            #
# This file may be used for bona fide research purposes within the           #
# scientific community so long as proper attribution is given to the journal # 
# article from which it was obtained.                                        #
#                                                                            #
##############################################################################
data_I
_audit_creation_method     SHELXL-97
_chemical_name_systematic
;
3,6-Di-<i>tert</i>-butyl-9-(quinolin-6-yl)-9<i>H</i>-carbazole
;
_chemical_name_common     ?
_chemical_formula_moiety     'C29 H30 N2'
_chemical_formula_sum     'C29 H30 N2'
_chemical_formula_iupac     'C29 H30 N2'
_chemical_formula_weight     406.55
_chemical_melting_point     ?
_symmetry_cell_setting     triclinic
_symmetry_space_group_name_H-M     'P -1'
_symmetry_space_group_name_Hall     '-P 1'
loop_
    _symmetry_equiv_pos_as_xyz
    'x, y, z'
    '-x, -y, -z'
_cell_length_a     5.9140(12)
_cell_length_b     13.133(3)
_cell_length_c     16.285(3)
_cell_angle_alpha     69.30(3)
_cell_angle_beta     83.28(3)
_cell_angle_gamma     79.11(3)
_cell_volume     1160.1(4)
_cell_formula_units_Z     2
_cell_measurement_reflns_used     25
_cell_measurement_theta_min     9
_cell_measurement_theta_max     13
_cell_measurement_temperature     293(2)
_exptl_crystal_description     acicular
_exptl_crystal_colour     colourless
_exptl_crystal_size_max     0.30
_exptl_crystal_size_mid     0.20
_exptl_crystal_size_min     0.10
_exptl_crystal_density_diffrn     1.164
_exptl_crystal_density_meas     ?
_exptl_crystal_density_method     'not measured'
_exptl_crystal_F_000     436
_exptl_absorpt_coefficient_mu     0.067
_exptl_absorpt_correction_type     psi-scan
_exptl_absorpt_process_details     '(North <i>et al.</i>, 1968)'
_exptl_absorpt_correction_T_min     0.980
_exptl_absorpt_correction_T_max     0.993
_exptl_special_details     ?
_diffrn_ambient_temperature     293(2)
_diffrn_radiation_type     MoK\a
_diffrn_radiation_wavelength     0.71073
_diffrn_radiation_source     'fine-focus sealed tube'
_diffrn_radiation_monochromator     graphite
_diffrn_measurement_device_type     'Enraf--Nonius CAD-4'
_diffrn_measurement_method     \w/2\q
_diffrn_detector_area_resol_mean     ?
_diffrn_reflns_number     4710
_diffrn_reflns_av_R_equivalents     0.0249
_diffrn_reflns_av_sigmaI/netI     0.0526
_diffrn_reflns_theta_min     1.34
_diffrn_reflns_theta_max     25.37
_diffrn_reflns_theta_full     25.37
_diffrn_measured_fraction_theta_max     1.000
_diffrn_measured_fraction_theta_full     1.000
_diffrn_reflns_limit_h_min     0
_diffrn_reflns_limit_h_max     7
_diffrn_reflns_limit_k_min     -15
_diffrn_reflns_limit_k_max     15
_diffrn_reflns_limit_l_min     -19
_diffrn_reflns_limit_l_max     19
_diffrn_standards_number     3
_diffrn_standards_interval_count     200
_diffrn_standards_interval_time     120
_diffrn_standards_decay_%     1
_refine_special_details
;
Refinement of <i>F</i>^2^ against ALL reflections. The weighted <i>R</i>-factor
<i>wR</i> and goodness of fit <i>S</i> are based on <i>F</i>^2^, conventional
<i>R</i>-factors <i>R</i> are based on <i>F</i>, with <i>F</i> set to zero for
negative <i>F</i>^2^. The threshold expression of <i>F</i>^2^ >
\s(<i>F</i>^2^) is used only for calculating <i>R</i>-factors(gt) <i>etc</i>.
and is not relevant to the choice of reflections for refinement.
<i>R</i>-factors based on <i>F</i>^2^ are statistically about twice as large
as those based on <i>F</i>, and <i>R</i>- factors based on ALL data will be
even larger.
;
_reflns_number_total     4260
_reflns_number_gt     2838
_reflns_threshold_expression     I>2\s(I)
_refine_ls_structure_factor_coef     Fsqd
_refine_ls_matrix_type     full
_refine_ls_R_factor_all     0.0913
_refine_ls_R_factor_gt     0.0554
_refine_ls_wR_factor_gt     0.1463
_refine_ls_wR_factor_ref     0.1707
_refine_ls_goodness_of_fit_ref     1.000
_refine_ls_restrained_S_all     1.000
_refine_ls_number_reflns     4260
_refine_ls_number_parameters     281
_refine_ls_number_restraints     0
_refine_ls_hydrogen_treatment     constr
_refine_ls_weighting_scheme     calc
_refine_ls_weighting_details
                      'w=1/[\s^2^(Fo^2^)+(0.1000P)^2^] where P=(Fo^2^+2Fc^2^)/3'
_atom_sites_solution_hydrogens     geom
_atom_sites_solution_primary     direct
_atom_sites_solution_secondary     difmap
_refine_ls_shift/su_max     0.000
_refine_ls_shift/su_mean     0.000
_refine_diff_density_max     0.179
_refine_diff_density_min     -0.187
_refine_ls_extinction_method     'SHELXL97 (Sheldrick, 2008)'
_refine_ls_extinction_coef     0.094(8)
_refine_ls_extinction_expression
                                  'Fc^*^=kFc[1+0.001xFc^2^\l^3^/sin(2\q)]^-1/4^'
loop_
    _atom_type_symbol
    _atom_type_description
    _atom_type_scat_dispersion_real
    _atom_type_scat_dispersion_imag
    _atom_type_scat_source
    'C' 'C' 0.0033 0.0016
                         'International Tables Vol C Tables 4.2.6.8 and 6.1.1.4'
    'H' 'H' 0.0000 0.0000
                         'International Tables Vol C Tables 4.2.6.8 and 6.1.1.4'
    'N' 'N' 0.0061 0.0033
                         'International Tables Vol C Tables 4.2.6.8 and 6.1.1.4'
_computing_data_collection     'CAD-4 EXPRESS (Enraf--Nonius, 1994)'
_computing_cell_refinement     'CAD-4 EXPRESS (Enraf--Nonius, 1994)'
_computing_data_reduction     'XCAD4 (Harms & Wocadlo, 1995)'
_computing_structure_solution     'SHELXS97 (Sheldrick, 2008)'
_computing_structure_refinement     'SHELXL97 (Sheldrick, 2008)'
_computing_molecular_graphics     'SHELXTL (Sheldrick, 2008)'
_computing_publication_material     'PLATON (Spek, 2009)'
loop_
    _atom_site_type_symbol
    _atom_site_label
    _atom_site_fract_x
    _atom_site_fract_y
    _atom_site_fract_z
    _atom_site_U_iso_or_equiv
    _atom_site_adp_type
    _atom_site_calc_flag
    _atom_site_refinement_flags
    _atom_site_occupancy
    _atom_site_symmetry_multiplicity
    _atom_site_disorder_assembly
    _atom_site_disorder_group
    N N1 0.6826(3) 0.28889(14) 0.32604(12) 0.0430(5) Uani d . 1 1 . .
    C C1 0.6135(4) 0.20305(17) 0.30806(14) 0.0386(5) Uani d . 1 1 . .
    N N2 1.2433(3) 0.27066(16) 0.58530(13) 0.0488(5) Uani d . 1 1 . .
    C C2 0.6628(4) 0.08984(18) 0.34991(15) 0.0448(6) Uani d . 1 1 . .
    H H2B 0.7574 0.0598 0.3972 0.054 Uiso calc R 1 1 . .
    C C3 0.5675(4) 0.02372(18) 0.31929(15) 0.0456(6) Uani d . 1 1 . .
    H H3A 0.6011 -0.0523 0.3466 0.055 Uiso calc R 1 1 . .
    C C4 0.4209(4) 0.06508(17) 0.24845(14) 0.0394(5) Uani d . 1 1 . .
    C C5 0.3708(4) 0.17821(17) 0.20890(14) 0.0378(5) Uani d . 1 1 . .
    H H5A 0.2732 0.2081 0.1625 0.045 Uiso calc R 1 1 . .
    C C6 0.4661(4) 0.24780(16) 0.23841(13) 0.0359(5) Uani d . 1 1 . .
    C C7 0.4423(4) 0.36640(16) 0.21274(14) 0.0371(5) Uani d . 1 1 . .
    C C8 0.3217(4) 0.45393(17) 0.14801(14) 0.0386(5) Uani d . 1 1 . .
    H H8A 0.2291 0.4396 0.1123 0.046 Uiso calc R 1 1 . .
    C C9 0.3386(4) 0.56156(17) 0.13664(14) 0.0379(5) Uani d . 1 1 . .
    C C10 0.4805(4) 0.57927(18) 0.19202(15) 0.0448(6) Uani d . 1 1 . .
    H H10A 0.4941 0.6515 0.1844 0.054 Uiso calc R 1 1 . .
    C C11 0.6006(4) 0.49529(18) 0.25698(15) 0.0456(6) Uani d . 1 1 . .
    H H11A 0.6935 0.5100 0.2924 0.055 Uiso calc R 1 1 . .
    C C12 0.5782(4) 0.38803(17) 0.26771(14) 0.0404(6) Uani d . 1 1 . .
    C C13 0.3314(4) -0.01504(18) 0.21547(16) 0.0458(6) Uani d . 1 1 . .
    C C14 0.5381(5) -0.0732(2) 0.1730(2) 0.0707(9) Uani d . 1 1 . .
    H H14A 0.6057 -0.0193 0.1245 0.106 Uiso calc R 1 1 . .
    H H14B 0.4863 -0.1243 0.1522 0.106 Uiso calc R 1 1 . .
    H H14C 0.6511 -0.1122 0.2158 0.106 Uiso calc R 1 1 . .
    C C15 0.2244(5) -0.1018(2) 0.29260(19) 0.0657(8) Uani d . 1 1 . .
    H H15A 0.0963 -0.0660 0.3196 0.099 Uiso calc R 1 1 . .
    H H15B 0.3380 -0.1413 0.3350 0.099 Uiso calc R 1 1 . .
    H H15C 0.1719 -0.1524 0.2714 0.099 Uiso calc R 1 1 . .
    C C16 0.1486(5) 0.0432(2) 0.1483(2) 0.0692(9) Uani d . 1 1 . .
    H H16A 0.2121 0.0976 0.0990 0.104 Uiso calc R 1 1 . .
    H H16B 0.0186 0.0784 0.1749 0.104 Uiso calc R 1 1 . .
    H H16C 0.1000 -0.0098 0.1287 0.104 Uiso calc R 1 1 . .
    C C17 0.2100(4) 0.66163(17) 0.06702(14) 0.0420(6) Uani d . 1 1 . .
    C C18 0.0785(5) 0.6271(2) 0.00882(18) 0.0705(9) Uani d . 1 1 . .
    H H18A 0.1842 0.5838 -0.0201 0.106 Uiso calc R 1 1 . .
    H H18B 0.0028 0.6915 -0.0344 0.106 Uiso calc R 1 1 . .
    H H18C -0.0346 0.5840 0.0443 0.106 Uiso calc R 1 1 . .
    C C19 0.0372(5) 0.7300(2) 0.11289(18) 0.0647(8) Uani d . 1 1 . .
    H H19A -0.0719 0.6854 0.1496 0.097 Uiso calc R 1 1 . .
    H H19B -0.0428 0.7927 0.0695 0.097 Uiso calc R 1 1 . .
    H H19C 0.1182 0.7546 0.1483 0.097 Uiso calc R 1 1 . .
    C C20 0.3835(5) 0.7328(2) 0.00850(17) 0.0672(8) Uani d . 1 1 . .
    H H20A 0.4914 0.6903 -0.0204 0.101 Uiso calc R 1 1 . .
    H H20B 0.4649 0.7573 0.0439 0.101 Uiso calc R 1 1 . .
    H H20C 0.3033 0.7957 -0.0348 0.101 Uiso calc R 1 1 . .
    C C21 0.8180(4) 0.27973(17) 0.39558(14) 0.0379(5) Uani d . 1 1 . .
    C C22 0.7372(4) 0.33765(17) 0.45071(14) 0.0405(6) Uani d . 1 1 . .
    H H22A 0.5888 0.3776 0.4455 0.049 Uiso calc R 1 1 . .
    C C23 0.8755(4) 0.33782(16) 0.51539(14) 0.0368(5) Uani d . 1 1 . .
    C C24 0.8046(4) 0.39882(19) 0.57257(15) 0.0478(6) Uani d . 1 1 . .
    H H24A 0.6586 0.4410 0.5694 0.057 Uiso calc R 1 1 . .
    C C25 0.9498(5) 0.3956(2) 0.63199(16) 0.0523(7) Uani d . 1 1 . .
    H H25A 0.9061 0.4359 0.6697 0.063 Uiso calc R 1 1 . .
    C C26 1.1674(5) 0.3302(2) 0.63553(16) 0.0523(7) Uani d . 1 1 . .
    H H26A 1.2655 0.3290 0.6766 0.063 Uiso calc R 1 1 . .
    C C27 1.0984(4) 0.27437(17) 0.52467(14) 0.0383(5) Uani d . 1 1 . .
    C C28 1.1730(4) 0.2113(2) 0.46923(15) 0.0471(6) Uani d . 1 1 . .
    H H28A 1.3166 0.1667 0.4763 0.056 Uiso calc R 1 1 . .
    C C29 1.0385(4) 0.21466(19) 0.40572(15) 0.0452(6) Uani d . 1 1 . .
    H H29A 1.0922 0.1739 0.3689 0.054 Uiso calc R 1 1 . .
loop_
    _atom_site_aniso_label
    _atom_site_aniso_U_11
    _atom_site_aniso_U_22
    _atom_site_aniso_U_33
    _atom_site_aniso_U_12
    _atom_site_aniso_U_13
    _atom_site_aniso_U_23
    N1 0.0558(12) 0.0340(10) 0.0408(11) -0.0017(9) -0.0206(9) -0.0117(8)
    C1 0.0461(14) 0.0355(12) 0.0361(12) -0.0047(10) -0.0069(10) -0.0138(10)
    N2 0.0479(12) 0.0545(12) 0.0479(12) -0.0061(10) -0.0150(10) -0.0194(10)
    C2 0.0548(15) 0.0363(12) 0.0413(13) 0.0005(11) -0.0176(11) -0.0101(10)
    C3 0.0544(15) 0.0311(12) 0.0492(14) -0.0012(10) -0.0117(12) -0.0111(10)
    C4 0.0435(13) 0.0344(12) 0.0415(12) -0.0049(10) -0.0041(10) -0.0146(10)
    C5 0.0449(13) 0.0355(12) 0.0336(12) -0.0074(10) -0.0081(10) -0.0103(10)
    C6 0.0420(13) 0.0325(11) 0.0321(11) -0.0040(9) -0.0060(10) -0.0094(9)
    C7 0.0437(13) 0.0335(12) 0.0358(12) -0.0052(10) -0.0083(10) -0.0124(10)
    C8 0.0449(13) 0.0379(12) 0.0357(12) -0.0079(10) -0.0107(10) -0.0126(10)
    C9 0.0430(13) 0.0346(12) 0.0364(12) -0.0066(10) -0.0069(10) -0.0108(9)
    C10 0.0583(15) 0.0306(11) 0.0470(14) -0.0095(11) -0.0118(12) -0.0111(10)
    C11 0.0550(15) 0.0392(13) 0.0485(14) -0.0099(11) -0.0203(12) -0.0155(11)
    C12 0.0485(14) 0.0339(12) 0.0395(12) -0.0038(10) -0.0118(11) -0.0119(10)
    C13 0.0513(15) 0.0328(12) 0.0564(15) -0.0094(10) -0.0099(12) -0.0152(11)
    C14 0.078(2) 0.0668(18) 0.087(2) -0.0156(16) 0.0004(17) -0.0499(17)
    C15 0.0677(19) 0.0491(15) 0.0773(19) -0.0214(14) -0.0127(15) -0.0088(14)
    C16 0.086(2) 0.0496(15) 0.079(2) -0.0136(15) -0.0397(17) -0.0181(14)
    C17 0.0491(14) 0.0353(12) 0.0403(13) -0.0048(10) -0.0117(11) -0.0093(10)
    C18 0.099(2) 0.0450(15) 0.0674(18) -0.0024(15) -0.0489(18) -0.0091(13)
    C19 0.0633(18) 0.0584(17) 0.0654(18) 0.0094(14) -0.0124(15) -0.0196(14)
    C20 0.0714(19) 0.0586(17) 0.0534(16) -0.0104(14) -0.0081(14) 0.0048(13)
    C21 0.0425(13) 0.0364(12) 0.0355(12) -0.0047(10) -0.0106(10) -0.0111(10)
    C22 0.0407(13) 0.0366(12) 0.0421(13) 0.0019(10) -0.0115(10) -0.0121(10)
    C23 0.0440(13) 0.0315(11) 0.0335(11) -0.0066(10) -0.0056(10) -0.0077(9)
    C24 0.0556(15) 0.0439(13) 0.0465(14) 0.0009(11) -0.0088(12) -0.0212(11)
    C25 0.0711(18) 0.0500(14) 0.0427(14) -0.0105(13) -0.0072(13) -0.0224(12)
    C26 0.0613(17) 0.0558(15) 0.0473(14) -0.0158(13) -0.0147(13) -0.0198(12)
    C27 0.0388(13) 0.0387(12) 0.0378(12) -0.0084(10) -0.0053(10) -0.0111(10)
    C28 0.0387(13) 0.0548(15) 0.0492(14) 0.0040(11) -0.0104(11) -0.0229(12)
    C29 0.0465(14) 0.0512(14) 0.0423(13) 0.0004(11) -0.0043(11) -0.0248(11)
_geom_special_details
;
All e.s.d.'s (except the e.s.d. in the dihedral angle between two l.s. planes)
are estimated using the full covariance matrix. The cell e.s.d.'s are taken
into account individually in the estimation of e.s.d.'s in distances, angles
and torsion angles; correlations between e.s.d.'s in cell parameters are only
used when they are defined by crystal symmetry. An approximate (isotropic)
treatment of cell e.s.d.'s is used for estimating e.s.d.'s involving l.s.
planes.
;
loop_
    _geom_bond_atom_site_label_1
    _geom_bond_atom_site_label_2
    _geom_bond_site_symmetry_2
    _geom_bond_distance
    _geom_bond_publ_flag
    N1 C12 . 1.392(3) ?
    N1 C1 . 1.400(3) ?
    N1 C21 . 1.420(3) ?
    C1 C2 . 1.388(3) ?
    C1 C6 . 1.399(3) ?
    N2 C26 . 1.310(3) ?
    N2 C27 . 1.364(3) ?
    C2 C3 . 1.370(3) ?
    C2 H2B . 0.9300 ?
    C3 C4 . 1.411(3) ?
    C3 H3A . 0.9300 ?
    C4 C5 . 1.383(3) ?
    C4 C13 . 1.534(3) ?
    C5 C6 . 1.397(3) ?
    C5 H5A . 0.9300 ?
    C6 C7 . 1.446(3) ?
    C7 C8 . 1.397(3) ?
    C7 C12 . 1.401(3) ?
    C8 C9 . 1.381(3) ?
    C8 H8A . 0.9300 ?
    C9 C10 . 1.404(3) ?
    C9 C17 . 1.537(3) ?
    C10 C11 . 1.377(3) ?
    C10 H10A . 0.9300 ?
    C11 C12 . 1.387(3) ?
    C11 H11A . 0.9300 ?
    C13 C16 . 1.524(3) ?
    C13 C15 . 1.533(3) ?
    C13 C14 . 1.543(4) ?
    C14 H14A . 0.9600 ?
    C14 H14B . 0.9600 ?
    C14 H14C . 0.9600 ?
    C15 H15A . 0.9600 ?
    C15 H15B . 0.9600 ?
    C15 H15C . 0.9600 ?
    C16 H16A . 0.9600 ?
    C16 H16B . 0.9600 ?
    C16 H16C . 0.9600 ?
    C17 C18 . 1.523(3) ?
    C17 C20 . 1.530(3) ?
    C17 C19 . 1.535(3) ?
    C18 H18A . 0.9600 ?
    C18 H18B . 0.9600 ?
    C18 H18C . 0.9600 ?
    C19 H19A . 0.9600 ?
    C19 H19B . 0.9600 ?
    C19 H19C . 0.9600 ?
    C20 H20A . 0.9600 ?
    C20 H20B . 0.9600 ?
    C20 H20C . 0.9600 ?
    C21 C22 . 1.363(3) ?
    C21 C29 . 1.410(3) ?
    C22 C23 . 1.408(3) ?
    C22 H22A . 0.9300 ?
    C23 C24 . 1.412(3) ?
    C23 C27 . 1.413(3) ?
    C24 C25 . 1.352(3) ?
    C24 H24A . 0.9300 ?
    C25 C26 . 1.401(4) ?
    C25 H25A . 0.9300 ?
    C26 H26A . 0.9300 ?
    C27 C28 . 1.412(3) ?
    C28 C29 . 1.361(3) ?
    C28 H28A . 0.9300 ?
    C29 H29A . 0.9300 ?
loop_
    _geom_angle_atom_site_label_1
    _geom_angle_atom_site_label_2
    _geom_angle_atom_site_label_3
    _geom_angle_site_symmetry_1
    _geom_angle_site_symmetry_3
    _geom_angle
    _geom_angle_publ_flag
    C12 N1 C1 . . 107.81(17) ?
    C12 N1 C21 . . 124.67(18) ?
    C1 N1 C21 . . 127.31(18) ?
    C2 C1 C6 . . 120.8(2) ?
    C2 C1 N1 . . 130.0(2) ?
    C6 C1 N1 . . 109.11(18) ?
    C26 N2 C27 . . 116.8(2) ?
    C3 C2 C1 . . 117.8(2) ?
    C3 C2 H2B . . 121.1 ?
    C1 C2 H2B . . 121.1 ?
    C2 C3 C4 . . 123.3(2) ?
    C2 C3 H3A . . 118.3 ?
    C4 C3 H3A . . 118.3 ?
    C5 C4 C3 . . 117.8(2) ?
    C5 C4 C13 . . 122.3(2) ?
    C3 C4 C13 . . 119.84(19) ?
    C4 C5 C6 . . 120.2(2) ?
    C4 C5 H5A . . 119.9 ?
    C6 C5 H5A . . 119.9 ?
    C5 C6 C1 . . 120.00(19) ?
    C5 C6 C7 . . 133.03(19) ?
    C1 C6 C7 . . 106.96(18) ?
    C8 C7 C12 . . 119.73(19) ?
    C8 C7 C6 . . 133.6(2) ?
    C12 C7 C6 . . 106.66(18) ?
    C9 C8 C7 . . 120.6(2) ?
    C9 C8 H8A . . 119.7 ?
    C7 C8 H8A . . 119.7 ?
    C8 C9 C10 . . 117.7(2) ?
    C8 C9 C17 . . 123.27(19) ?
    C10 C9 C17 . . 119.00(19) ?
    C11 C10 C9 . . 123.4(2) ?
    C11 C10 H10A . . 118.3 ?
    C9 C10 H10A . . 118.3 ?
    C10 C11 C12 . . 117.7(2) ?
    C10 C11 H11A . . 121.2 ?
    C12 C11 H11A . . 121.2 ?
    C11 C12 N1 . . 129.6(2) ?
    C11 C12 C7 . . 120.9(2) ?
    N1 C12 C7 . . 109.45(18) ?
    C16 C13 C15 . . 107.9(2) ?
    C16 C13 C4 . . 112.41(19) ?
    C15 C13 C4 . . 110.1(2) ?
    C16 C13 C14 . . 109.3(2) ?
    C15 C13 C14 . . 109.1(2) ?
    C4 C13 C14 . . 107.97(19) ?
    C13 C14 H14A . . 109.5 ?
    C13 C14 H14B . . 109.5 ?
    H14A C14 H14B . . 109.5 ?
    C13 C14 H14C . . 109.5 ?
    H14A C14 H14C . . 109.5 ?
    H14B C14 H14C . . 109.5 ?
    C13 C15 H15A . . 109.5 ?
    C13 C15 H15B . . 109.5 ?
    H15A C15 H15B . . 109.5 ?
    C13 C15 H15C . . 109.5 ?
    H15A C15 H15C . . 109.5 ?
    H15B C15 H15C . . 109.5 ?
    C13 C16 H16A . . 109.5 ?
    C13 C16 H16B . . 109.5 ?
    H16A C16 H16B . . 109.5 ?
    C13 C16 H16C . . 109.5 ?
    H16A C16 H16C . . 109.5 ?
    H16B C16 H16C . . 109.5 ?
    C18 C17 C20 . . 108.3(2) ?
    C18 C17 C19 . . 108.5(2) ?
    C20 C17 C19 . . 109.4(2) ?
    C18 C17 C9 . . 111.84(18) ?
    C20 C17 C9 . . 109.40(19) ?
    C19 C17 C9 . . 109.40(19) ?
    C17 C18 H18A . . 109.5 ?
    C17 C18 H18B . . 109.5 ?
    H18A C18 H18B . . 109.5 ?
    C17 C18 H18C . . 109.5 ?
    H18A C18 H18C . . 109.5 ?
    H18B C18 H18C . . 109.5 ?
    C17 C19 H19A . . 109.5 ?
    C17 C19 H19B . . 109.5 ?
    H19A C19 H19B . . 109.5 ?
    C17 C19 H19C . . 109.5 ?
    H19A C19 H19C . . 109.5 ?
    H19B C19 H19C . . 109.5 ?
    C17 C20 H20A . . 109.5 ?
    C17 C20 H20B . . 109.5 ?
    H20A C20 H20B . . 109.5 ?
    C17 C20 H20C . . 109.5 ?
    H20A C20 H20C . . 109.5 ?
    H20B C20 H20C . . 109.5 ?
    C22 C21 C29 . . 119.9(2) ?
    C22 C21 N1 . . 119.58(19) ?
    C29 C21 N1 . . 120.43(19) ?
    C21 C22 C23 . . 120.9(2) ?
    C21 C22 H22A . . 119.6 ?
    C23 C22 H22A . . 119.6 ?
    C22 C23 C24 . . 123.6(2) ?
    C22 C23 C27 . . 119.3(2) ?
    C24 C23 C27 . . 117.1(2) ?
    C25 C24 C23 . . 119.7(2) ?
    C25 C24 H24A . . 120.1 ?
    C23 C24 H24A . . 120.1 ?
    C24 C25 C26 . . 118.6(2) ?
    C24 C25 H25A . . 120.7 ?
    C26 C25 H25A . . 120.7 ?
    N2 C26 C25 . . 124.9(2) ?
    N2 C26 H26A . . 117.5 ?
    C25 C26 H26A . . 117.5 ?
    N2 C27 C28 . . 118.7(2) ?
    N2 C27 C23 . . 122.9(2) ?
    C28 C27 C23 . . 118.4(2) ?
    C29 C28 C27 . . 121.1(2) ?
    C29 C28 H28A . . 119.4 ?
    C27 C28 H28A . . 119.4 ?
    C28 C29 C21 . . 120.2(2) ?
    C28 C29 H29A . . 119.9 ?
    C21 C29 H29A . . 119.9 ?
loop_
    _geom_torsion_atom_site_label_1
    _geom_torsion_atom_site_label_2
    _geom_torsion_atom_site_label_3
    _geom_torsion_atom_site_label_4
    _geom_torsion_site_symmetry_1
    _geom_torsion_site_symmetry_2
    _geom_torsion_site_symmetry_3
    _geom_torsion_site_symmetry_4
    _geom_torsion
    _geom_torsion_publ_flag
    C12 N1 C1 C2 . . . . -177.2(2) ?
    C21 N1 C1 C2 . . . . -2.3(4) ?
    C12 N1 C1 C6 . . . . 0.1(3) ?
    C21 N1 C1 C6 . . . . 175.0(2) ?
    C6 C1 C2 C3 . . . . 1.7(3) ?
    N1 C1 C2 C3 . . . . 178.7(2) ?
    C1 C2 C3 C4 . . . . -0.7(4) ?
    C2 C3 C4 C5 . . . . -0.5(4) ?
    C2 C3 C4 C13 . . . . 177.0(2) ?
    C3 C4 C5 C6 . . . . 0.8(3) ?
    C13 C4 C5 C6 . . . . -176.7(2) ?
    C4 C5 C6 C1 . . . . 0.2(3) ?
    C4 C5 C6 C7 . . . . -178.1(2) ?
    C2 C1 C6 C5 . . . . -1.5(3) ?
    N1 C1 C6 C5 . . . . -179.06(19) ?
    C2 C1 C6 C7 . . . . 177.2(2) ?
    N1 C1 C6 C7 . . . . -0.4(2) ?
    C5 C6 C7 C8 . . . . -2.2(4) ?
    C1 C6 C7 C8 . . . . 179.4(2) ?
    C5 C6 C7 C12 . . . . 178.9(2) ?
    C1 C6 C7 C12 . . . . 0.5(2) ?
    C12 C7 C8 C9 . . . . 1.2(3) ?
    C6 C7 C8 C9 . . . . -177.6(2) ?
    C7 C8 C9 C10 . . . . 0.1(3) ?
    C7 C8 C9 C17 . . . . -179.8(2) ?
    C8 C9 C10 C11 . . . . -0.6(4) ?
    C17 C9 C10 C11 . . . . 179.2(2) ?
    C9 C10 C11 C12 . . . . -0.2(4) ?
    C10 C11 C12 N1 . . . . 178.4(2) ?
    C10 C11 C12 C7 . . . . 1.5(4) ?
    C1 N1 C12 C11 . . . . -177.0(2) ?
    C21 N1 C12 C11 . . . . 8.0(4) ?
    C1 N1 C12 C7 . . . . 0.2(3) ?
    C21 N1 C12 C7 . . . . -174.9(2) ?
    C8 C7 C12 C11 . . . . -2.1(3) ?
    C6 C7 C12 C11 . . . . 177.0(2) ?
    C8 C7 C12 N1 . . . . -179.5(2) ?
    C6 C7 C12 N1 . . . . -0.4(3) ?
    C5 C4 C13 C16 . . . . -11.1(3) ?
    C3 C4 C13 C16 . . . . 171.5(2) ?
    C5 C4 C13 C15 . . . . -131.5(2) ?
    C3 C4 C13 C15 . . . . 51.1(3) ?
    C5 C4 C13 C14 . . . . 109.5(3) ?
    C3 C4 C13 C14 . . . . -67.9(3) ?
    C8 C9 C17 C18 . . . . -4.2(3) ?
    C10 C9 C17 C18 . . . . 175.9(2) ?
    C8 C9 C17 C20 . . . . -124.2(2) ?
    C10 C9 C17 C20 . . . . 55.9(3) ?
    C8 C9 C17 C19 . . . . 116.0(2) ?
    C10 C9 C17 C19 . . . . -63.9(3) ?
    C12 N1 C21 C22 . . . . 48.2(3) ?
    C1 N1 C21 C22 . . . . -125.9(2) ?
    C12 N1 C21 C29 . . . . -129.4(2) ?
    C1 N1 C21 C29 . . . . 56.5(3) ?
    C29 C21 C22 C23 . . . . 3.1(3) ?
    N1 C21 C22 C23 . . . . -174.45(19) ?
    C21 C22 C23 C24 . . . . 177.9(2) ?
    C21 C22 C23 C27 . . . . -1.9(3) ?
    C22 C23 C24 C25 . . . . -179.0(2) ?
    C27 C23 C24 C25 . . . . 0.8(3) ?
    C23 C24 C25 C26 . . . . -0.6(4) ?
    C27 N2 C26 C25 . . . . 0.8(4) ?
    C24 C25 C26 N2 . . . . -0.2(4) ?
    C26 N2 C27 C28 . . . . -179.9(2) ?
    C26 N2 C27 C23 . . . . -0.6(3) ?
    C22 C23 C27 N2 . . . . 179.6(2) ?
    C24 C23 C27 N2 . . . . -0.2(3) ?
    C22 C23 C27 C28 . . . . -1.0(3) ?
    C24 C23 C27 C28 . . . . 179.1(2) ?
    N2 C27 C28 C29 . . . . -177.9(2) ?
    C23 C27 C28 C29 . . . . 2.8(3) ?
    C27 C28 C29 C21 . . . . -1.6(4) ?
    C22 C21 C29 C28 . . . . -1.4(4) ?
    N1 C21 C29 C28 . . . . 176.1(2) ?
loop_
    _geom_hbond_atom_site_label_D
    _geom_hbond_atom_site_label_H
    _geom_hbond_atom_site_label_A
    _geom_hbond_site_symmetry_A
    _geom_hbond_distance_DH
    _geom_hbond_distance_HA
    _geom_hbond_distance_DA
    _geom_hbond_angle_DHA
    C3 H3A N2 2_756 0.93 2.70 3.625(3) 172.1
    C15 H15B N2 2_756 0.96 2.87 3.807(4) 162
    C29 H29A Cg1 1_655 0.93 2.81 3.525(3) 134
data_global
_journal_date_recd_electronic     2012-05-30
_journal_date_accepted     2012-07-05
_journal_name_full     'Acta Crystallographica, Section E'
_journal_year     2012
_journal_volume     68
_journal_issue      9
_journal_page_first     o2609
_journal_page_last     o2609
_journal_paper_category     QO
_journal_paper_doi     10.1107/S1600536812030723
_journal_coeditor_code     ZQ2170
_publ_contact_author_name     'Professor Jian-Ning Guan'
_publ_contact_author_address
;
Department of Applied Chemistry
College of Science
Nanjing University of Technology
Nanjing 210009
People's Republic of China
;
_publ_contact_author_email     'guan@njut.edu.cn'
_publ_contact_author_fax     '86-25-83587446'
_publ_contact_author_phone     '86-25-83587446'
_publ_section_title
;
3,6-Di-<i>tert</i>-butyl-9-(quinolin-6-yl)-9<i>H</i>-carbazole
;
loop_
    _publ_author_name
    _publ_author_address
    'Yun Chi'
;
Department of Applied Chemistry
College of Science
Nanjing University of Technology
Nanjing 210009
People's Republic of China
;
    'Lizhi Wang'
;
Department of Applied Chemistry
College of Science
Nanjing University of Technology
Nanjing 210009
People's Republic of China
;
    'Xiangxiang Li'
;
Department of Applied Chemistry
College of Science
Nanjing University of Technology
Nanjing 210009
People's Republic of China
;
    'Jianning Guan'
;
Department of Applied Chemistry
College of Science
Nanjing University of Technology
Nanjing 210009
People's Republic of China
;
