# Supplementary material for: 3,6-Di-tert-butyl-9-(quinolin-6-yl)-9H-carbazole
Source: Acta Crystallogr Sect E Struct Rep Online. 2012 Aug 1;68(Pt 9):o2609. doi: 10.1107/S1600536812030723 (PMC3435640; doi:10.1107/S1600536812030723)
Supplement: Supplementary file 2 [file e-68-o2609-Isup2.hkl]

# 
# h,k,l, Fc-squared, Fo-squared, sigma(Fo-squared) and status flag 
# 
data_I
_shelx_title ' X in P-1' 
_shelx_refln_list_code          4 
_shelx_F_calc_maximum      181.98 
_exptl_crystal_F_000       436.00 
_reflns_d_resolution_high  0.8293 
 
loop_ 
 _symmetry_equiv_pos_as_xyz 
 'x, y, z' 
 '-x, -y, -z' 
 
_cell_length_a     5.9140 
_cell_length_b    13.1330 
_cell_length_c    16.2850 
_cell_angle_alpha  69.300 
_cell_angle_beta   83.280 
_cell_angle_gamma  79.110 
 
_shelx_F_squared_multiplier     1.000 
 
loop_ 
 _refln_index_h 
 _refln_index_k 
 _refln_index_l 
 _refln_F_squared_calc 
 _refln_F_squared_meas 
 _refln_F_squared_sigma 
 _refln_observed_status 
   1   0   0     1654.58     1764.11     10.68 o 
   2   0   0       12.36        9.48      1.68 o 
   3   0   0        0.90        2.93      1.47 o 
   4   0   0       67.41       72.06      5.08 o 
   5   0   0       37.09       35.58      4.53 o 
   6   0   0        0.71        2.64      3.23 o 
  -6   1   0       12.45       14.63      4.44 o 
  -5   1   0       29.51       28.86      3.86 o 
  -4   1   0       59.05       62.38      4.54 o 
  -3   1   0       16.66       23.87      2.64 o 
  -2   1   0      149.02      141.62      4.66 o 
  -1   1   0     2133.33     2206.38     13.05 o 
   0   1   0      853.50     1004.76     12.60 o 
   1   1   0      244.20      236.55      3.76 o 
   2   1   0       87.76       75.07      3.25 o 
   3   1   0        3.85        2.89      1.80 o 
   4   1   0        3.72        3.77      2.10 o 
   5   1   0        2.29        2.05      3.14 o 
   6   1   0       11.39       15.64      3.65 o 
   7   1   0        0.06        0.46      4.28 o 
  -6   2   0        5.65        3.19      4.99 o 
  -5   2   0        0.00       -1.26      3.48 o 
  -4   2   0       42.04       48.86      3.99 o 
  -3   2   0      341.99      340.86      8.59 o 
  -2   2   0      253.02      252.62      6.51 o 
  -1   2   0       45.86       39.36      2.15 o 
   0   2   0     1452.87     1495.51     14.59 o 
   1   2   0     7139.36     6113.14    109.88 o 
   2   2   0        9.15        7.13      1.93 o 
   3   2   0       57.97       47.75      3.32 o 
   4   2   0        5.35        5.11      1.97 o 
   5   2   0       21.17       20.13      3.90 o 
   6   2   0        0.59       -4.02      4.02 o 
   7   2   0        0.63        5.07      3.52 o 
  -6   3   0       12.95        7.00      4.36 o 
  -5   3   0       36.41       39.11      4.95 o 
  -4   3   0        5.58       14.13      2.68 o 
  -3   3   0      192.92      221.05      7.43 o 
  -2   3   0      378.22      394.75      7.69 o 
  -1   3   0      111.12      102.82      3.80 o 
   0   3   0     3912.14     3856.25     60.49 o 
   1   3   0     1961.31     1925.00     13.91 o 
   2   3   0      254.75      219.95      5.83 o 
   3   3   0      507.52      511.50      9.56 o 
   4   3   0       43.38       39.63      4.11 o 
   5   3   0        6.26       10.02      2.47 o 
   6   3   0        2.55       -2.22      3.02 o 
   7   3   0       10.43       14.76      4.70 o 
  -6   4   0        0.31        2.14      3.44 o 
  -5   4   0        5.90        3.10      3.65 o 
  -4   4   0      137.12      144.68      7.53 o 
  -3   4   0      404.07      397.67     10.21 o 
  -2   4   0        0.00       -0.17      1.63 o 
  -1   4   0      533.89      528.85      8.22 o 
   0   4   0      159.05      252.85      5.25 o 
   1   4   0       92.78       77.92      3.37 o 
   2   4   0        0.83        3.52      1.38 o 
   3   4   0        7.13        4.86      2.01 o 
   4   4   0       29.61       22.87      4.83 o 
   5   4   0       19.52        8.14      3.94 o 
   6   4   0       17.28       17.70      4.53 o 
   7   4   0        2.34        1.84      4.19 o 
  -6   5   0        3.88        4.49      4.99 o 
  -5   5   0       76.46       69.30      7.31 o 
  -4   5   0       16.85       27.97      4.07 o 
  -3   5   0       15.93       14.01      2.94 o 
  -2   5   0     1244.86     1376.68     16.48 o 
  -1   5   0       64.82       58.33      3.45 o 
   0   5   0       12.34        5.89      2.80 o 
   1   5   0      225.35      249.29      6.45 o 
   2   5   0        5.34        4.03      1.47 o 
   3   5   0       31.29       27.49      2.94 o 
   4   5   0        0.53       -0.75      2.14 o 
   5   5   0       21.81       21.14      3.90 o 
   6   5   0       28.68       35.82      5.29 o 
  -5   6   0        1.56        6.25      3.65 o 
  -4   6   0       59.52       51.52      5.42 o 
  -3   6   0        1.62        4.90      2.60 o 
  -2   6   0      139.72      144.07      5.94 o 
  -1   6   0       68.93       70.01      3.87 o 
   0   6   0      384.10      382.42      6.22 o 
   1   6   0        0.27        0.80      1.51 o 
   2   6   0      135.15      127.17      5.40 o 
   3   6   0        7.29        8.09      2.22 o 
   4   6   0       14.13       16.27      3.19 o 
   5   6   0       19.51       18.45      3.77 o 
   6   6   0        3.77        6.75      3.73 o 
  -5   7   0       74.07       65.84      6.93 o 
  -4   7   0        7.46       12.75      3.61 o 
  -3   7   0       88.69       88.51      6.30 o 
  -2   7   0       14.33       17.95      3.23 o 
  -1   7   0       95.42      103.25      5.01 o 
   0   7   0       44.08       55.23      3.99 o 
   1   7   0       73.07       57.27      3.87 o 
   2   7   0      183.64      156.42      6.46 o 
   3   7   0       19.33       20.81      3.23 o 
   4   7   0        3.02       -0.54      2.81 o 
   5   7   0       11.03       17.65      3.61 o 
   6   7   0        0.10       -2.47      3.90 o 
  -5   8   0        0.11        4.90      3.90 o 
  -4   8   0       33.81       33.23      4.66 o 
  -3   8   0       76.43       80.65      6.13 o 
  -2   8   0      135.77      135.93      7.11 o 
  -1   8   0        0.11       -1.63      2.14 o 
   0   8   0        2.38        2.84      4.28 o 
   1   8   0        9.49       14.42      2.56 o 
   2   8   0        4.62        5.66      2.18 o 
   3   8   0       23.63       24.50      3.52 o 
   4   8   0        1.08        0.59      3.27 o 
   5   8   0        5.12        5.74      3.61 o 
   6   8   0       22.16       19.29      4.78 o 
  -4   9   0        6.18        8.93      3.82 o 
  -3   9   0        3.94        2.05      4.07 o 
  -2   9   0      139.82      131.02      7.49 o 
  -1   9   0       26.30       19.84      3.82 o 
   0   9   0       43.36       35.93      4.05 o 
   1   9   0        1.04        1.22      2.14 o 
   2   9   0       70.00       65.41      4.75 o 
   3   9   0       15.79       17.07      3.35 o 
   4   9   0       15.52       15.35      3.98 o 
   5   9   0       19.93       15.27      4.82 o 
   6   9   0       49.91       58.54      7.68 o 
  -4  10   0        0.07        0.88      3.94 o 
  -3  10   0        7.01       12.54      3.90 o 
  -2  10   0       49.77       65.23      6.09 o 
  -1  10   0       15.72        6.29      3.69 o 
   0  10   0        8.09        8.28      2.71 o 
   1  10   0       23.33       20.97      3.61 o 
   2  10   0       90.83       90.70      6.35 o 
   3  10   0       54.19       50.84      5.42 o 
   4  10   0        6.26        5.66      3.94 o 
   5  10   0       60.77       63.60      6.72 o 
  -3  11   0        0.28        7.08      3.02 o 
  -2  11   0       29.71       24.41      4.61 o 
  -1  11   0       46.98       39.66      4.78 o 
   0  11   0       95.67       92.89      4.68 o 
   1  11   0        1.52        9.35      2.39 o 
   2  11   0      211.03      197.48      9.57 o 
   3  11   0      225.98      209.73     10.37 o 
   4  11   0       49.45       54.56      6.00 o 
   5  11   0        0.04        3.94      2.93 o 
  -3  12   0       11.07       14.17      4.36 o 
  -2  12   0        7.57        5.74      3.82 o 
  -1  12   0       75.04       65.72      6.89 o 
   0  12   0        4.11        3.53      3.01 o 
   1  12   0        0.68       -2.43      3.27 o 
   2  12   0       18.87       16.78      4.45 o 
   3  12   0       15.57        7.97      3.52 o 
   4  12   0        1.19        2.93      3.69 o 
   5  12   0        4.80        2.81      4.28 o 
  -2  13   0        1.58        1.34      4.61 o 
  -1  13   0       36.77       35.87      6.54 o 
   0  13   0       59.89       63.60      4.92 o 
   1  13   0       11.08       13.21      4.23 o 
   2  13   0       14.35       20.97      4.44 o 
   3  13   0       30.93       35.49      5.03 o 
   4  13   0        1.16        5.45      4.28 o 
  -1  14   0        1.17        4.15      4.15 o 
   0  14   0        5.24        3.94      4.17 o 
   1  14   0        1.43       -3.27      3.27 o 
   2  14   0        0.11        1.30      3.65 o 
   3  14   0        3.07        5.03      4.02 o 
  -2 -14   1       23.18       21.68      6.46 o 
  -1 -14   1       33.20       47.61      6.42 o 
   0 -14   1        2.36        0.92      3.21 o 
  -4 -13   1        4.94        7.00      4.19 o 
  -3 -13   1        4.77        4.74      3.94 o 
  -2 -13   1        2.72        2.43      4.02 o 
  -1 -13   1        3.60        5.24      3.56 o 
   0 -13   1        6.13       13.30      3.88 o 
   1 -13   1        0.00       -1.30      4.15 o 
   2 -13   1       12.45       13.92      4.82 o 
  -4 -12   1        1.25       -0.84      3.90 o 
  -3 -12   1        0.34       -3.14      3.44 o 
  -2 -12   1        0.56        0.00      3.60 o 
  -1 -12   1        1.89        0.00      3.44 o 
   0 -12   1        5.03        1.79      2.86 o 
   1 -12   1       16.98       11.99      4.45 o 
   2 -12   1        6.44        7.97      3.10 o 
   3 -12   1       11.29       12.62      4.78 o 
  -5 -11   1        3.86       -1.80      4.82 o 
  -4 -11   1        0.21        1.17      3.81 o 
  -3 -11   1       29.81       35.03      4.57 o 
  -2 -11   1        1.93        2.35      3.06 o 
  -1 -11   1       18.68       17.74      4.11 o 
   0 -11   1       88.43       91.80      7.54 o 
   1 -11   1        4.40        5.20      5.07 o 
   2 -11   1       25.04       33.81      4.74 o 
   3 -11   1        0.08        0.42      3.48 o 
  -5 -10   1       20.91       10.48      5.33 o 
  -4 -10   1       19.21       28.48      4.57 o 
  -3 -10   1      208.07      196.74      9.53 o 
  -2 -10   1      144.61      142.86      7.96 o 
  -1 -10   1        9.02        2.85      3.02 o 
   0 -10   1      480.13      467.19      9.23 o 
   1 -10   1      228.96      216.42     10.12 o 
   2 -10   1       10.84        4.44      3.56 o 
   3 -10   1       36.79       32.68      5.12 o 
   4 -10   1       25.32       25.12      5.66 o 
  -6  -9   1        2.18       11.53      4.11 o 
  -5  -9   1        4.40        4.70      3.73 o 
  -4  -9   1      125.63      127.69      8.24 o 
  -3  -9   1      217.10      223.52      9.07 o 
  -2  -9   1       10.20        8.01      2.98 o 
  -1  -9   1       15.91       12.16      2.85 o 
   0  -9   1       16.50       17.66      4.87 o 
   1  -9   1      299.87      309.39     10.53 o 
   2  -9   1       46.19       34.71      4.87 o 
   3  -9   1       44.15       39.24      5.37 o 
   4  -9   1        4.09       -2.05      4.32 o 
  -6  -8   1       37.81       35.12      7.01 o 
  -5  -8   1       44.29       49.48      5.46 o 
  -4  -8   1       14.47       12.16      3.44 o 
  -3  -8   1       80.02      104.80      5.88 o 
  -2  -8   1       16.39       10.65      3.06 o 
  -1  -8   1        1.61        3.56      1.76 o 
   0  -8   1        7.71       10.64      1.75 o 
   1  -8   1       28.56       20.06      3.73 o 
   2  -8   1        0.01        0.25      2.26 o 
   3  -8   1       22.07       28.56      4.36 o 
   4  -8   1       92.83       92.18      7.14 o 
   5  -8   1        1.27        3.19      3.86 o 
  -6  -7   1       21.00       20.59      5.24 o 
  -5  -7   1        6.48       11.49      3.69 o 
  -4  -7   1        2.53        3.48      2.77 o 
  -3  -7   1       54.32       54.51      4.62 o 
  -2  -7   1       83.68       74.34      4.63 o 
  -1  -7   1        0.61        2.52      2.01 o 
   0  -7   1      168.07      158.18      4.48 o 
   1  -7   1       16.98       18.96      2.68 o 
   2  -7   1       43.51       48.11      4.16 o 
   3  -7   1      113.86      100.01      6.35 o 
   4  -7   1        4.26        6.67      3.56 o 
   5  -7   1       43.85       32.48      5.83 o 
  -6  -6   1       17.82       23.48      5.12 o 
  -5  -6   1        3.04        1.97      3.14 o 
  -4  -6   1       63.04       60.14      5.08 o 
  -3  -6   1      272.08      277.08      8.68 o 
  -2  -6   1       22.96       20.77      2.94 o 
  -1  -6   1       61.22       63.18      3.78 o 
   0  -6   1      310.26      330.60      6.06 o 
   1  -6   1        1.80       -1.80      1.80 o 
   2  -6   1        8.46       10.78      2.56 o 
   3  -6   1       13.24       14.76      3.48 o 
   4  -6   1       35.42       40.07      4.99 o 
   5  -6   1      209.51      178.33     10.36 o 
  -6  -5   1        0.05       -1.97      3.73 o 
  -5  -5   1       46.82       48.98      5.33 o 
  -4  -5   1       75.19       63.53      5.46 o 
  -3  -5   1        1.39        2.22      1.93 o 
  -2  -5   1      560.80      620.99     10.36 o 
  -1  -5   1      916.96      926.75     11.77 o 
   0  -5   1      179.63      208.70      4.31 o 
   1  -5   1      558.01      621.92     10.07 o 
   2  -5   1       86.39      111.39      5.43 o 
   3  -5   1       47.65       48.07      4.49 o 
   4  -5   1      170.47      157.92      7.96 o 
   5  -5   1       10.74       11.11      3.73 o 
   6  -5   1        0.73        0.46      4.02 o 
  -6  -4   1        8.06       12.24      3.90 o 
  -5  -4   1       25.60       26.13      4.45 o 
  -4  -4   1       29.02       23.75      3.44 o 
  -3  -4   1       30.40       28.67      2.94 o 
  -2  -4   1        1.85        1.13      1.55 o 
  -1  -4   1      780.09      814.48      9.98 o 
   0  -4   1       15.02       14.77      1.26 o 
   1  -4   1       53.61       55.67      3.07 o 
   2  -4   1        2.65        2.85      1.80 o 
   3  -4   1       15.19       17.36      2.77 o 
   4  -4   1       42.13       40.29      4.32 o 
   5  -4   1        7.81        9.77      3.77 o 
   6  -4   1        0.76       -0.88      4.19 o 
  -7  -3   1        2.79        7.46      3.35 o 
  -6  -3   1       25.45       25.29      5.33 o 
  -5  -3   1       14.82       15.89      3.44 o 
  -4  -3   1       31.26       37.77      3.78 o 
  -3  -3   1       52.45       42.01      3.45 o 
  -2  -3   1        5.17        3.44      1.47 o 
  -1  -3   1     1439.31     1505.85     12.62 o 
   0  -3   1      973.16      994.90      7.32 o 
   1  -3   1     2801.12     2926.47     19.18 o 
   2  -3   1      379.65      416.86      8.67 o 
   3  -3   1       13.11       16.06      2.73 o 
   4  -3   1        6.28        8.85      2.81 o 
   5  -3   1       90.33       83.20      6.72 o 
   6  -3   1        6.30        9.52      3.90 o 
  -7  -2   1        1.37        9.31      3.98 o 
  -6  -2   1        6.40        8.64      3.65 o 
  -5  -2   1       75.35       71.21      5.59 o 
  -4  -2   1        1.13        0.46      2.18 o 
  -3  -2   1      447.88      391.77      9.02 o 
  -2  -2   1       19.77       21.40      2.01 o 
  -1  -2   1     4184.44     3642.09     82.92 o 
   0  -2   1     4588.19     4406.14     59.73 o 
   1  -2   1       43.74       35.60      2.10 o 
   2  -2   1      638.44      618.98      9.17 o 
   3  -2   1      146.14      127.84      5.48 o 
   4  -2   1      162.71      155.94      7.25 o 
   5  -2   1       14.45       12.96      3.52 o 
   6  -2   1       40.33       50.90      6.17 o 
  -7  -1   1        0.00        0.00      3.94 o 
  -6  -1   1       13.75       16.14      4.15 o 
  -5  -1   1        7.49       11.24      3.52 o 
  -4  -1   1      106.89      110.62      5.51 o 
  -3  -1   1       20.01       17.58      2.06 o 
  -2  -1   1      643.87      578.89      8.30 o 
  -1  -1   1       82.07       82.86      2.71 o 
   0  -1   1      657.58      818.51      4.60 o 
   1  -1   1     2470.75     2651.23     14.93 o 
   2  -1   1      378.17      325.01      6.27 o 
   3  -1   1       12.28       15.52      2.43 o 
   4  -1   1       36.23       39.91      3.86 o 
   5  -1   1        0.83       -0.29      3.31 o 
   6  -1   1       41.95       50.86      5.92 o 
  -6   0   1        4.93        1.89      3.35 o 
  -5   0   1        1.79        2.39      2.77 o 
  -4   0   1       26.65       27.40      3.69 o 
  -3   0   1      250.05      256.94      7.33 o 
  -2   0   1     1963.10     1930.41     15.61 o 
  -1   0   1      332.27      345.63      5.24 o 
   0   0   1     1242.58     1261.11     17.38 o 
   1   0   1     2168.70     2337.52     12.82 o 
   2   0   1      170.24      153.85      4.62 o 
   3   0   1       39.80       38.13      3.02 o 
   4   0   1       16.27       12.16      2.64 o 
   5   0   1       12.00       12.71      3.35 o 
   6   0   1        2.14        7.50      2.98 o 
   7   0   1       35.75       33.69      6.80 o 
  -6   1   1        7.53       13.16      3.98 o 
  -5   1   1       36.38       33.32      4.57 o 
  -4   1   1        7.98       10.06      2.64 o 
  -3   1   1      595.20      582.01     10.24 o 
  -2   1   1      351.84      314.94      6.34 o 
  -1   1   1     3887.61     3548.17     78.32 o 
   0   1   1      837.85      981.37     51.94 o 
   1   1   1     3009.82     3092.03     15.17 o 
   2   1   1        4.42        5.58      1.17 o 
   3   1   1      162.94      164.74      5.79 o 
   4   1   1      166.60      178.33      6.96 o 
   5   1   1       10.76       14.84      3.44 o 
   6   1   1        0.00        2.60      3.31 o 
   7   1   1        8.06        6.92      4.86 o 
  -6   2   1        0.50        2.77      3.40 o 
  -5   2   1      157.88      159.77      8.42 o 
  -4   2   1       77.25       81.70      5.34 o 
  -3   2   1      428.16      442.84      9.94 o 
  -2   2   1      549.71      592.79      8.78 o 
  -1   2   1     1027.90      996.37      9.25 o 
   0   2   1      357.62      389.53      6.03 o 
   1   2   1     1077.24     1078.74      8.89 o 
   2   2   1      706.32      611.48      8.43 o 
   3   2   1        3.20        2.89      1.72 o 
   4   2   1        6.56        7.51      2.73 o 
   5   2   1        6.53        7.80      3.06 o 
   6   2   1        5.26        0.71      3.65 o 
   7   2   1        7.30        6.41      4.65 o 
  -6   3   1       61.80       55.96      6.59 o 
  -5   3   1       31.35       22.99      4.53 o 
  -4   3   1       15.67       13.84      3.40 o 
  -3   3   1       46.97       53.38      3.91 o 
  -2   3   1      476.54      471.72      8.42 o 
  -1   3   1      419.16      427.51      6.70 o 
   0   3   1      218.00      229.27      2.98 o 
   1   3   1      562.17      546.36      6.91 o 
   2   3   1       90.20       67.75      3.71 o 
   3   3   1      297.00      263.54      7.52 o 
   4   3   1       82.68       81.81      4.96 o 
   5   3   1        8.41       -0.88      3.44 o 
   6   3   1       18.27       13.25      4.45 o 
   7   3   1       15.30        9.60      4.95 o 
  -6   4   1       13.08        7.72      5.03 o 
  -5   4   1        0.65        0.34      3.27 o 
  -4   4   1       13.07        7.93      2.89 o 
  -3   4   1       90.15       82.65      4.96 o 
  -2   4   1        1.84        1.13      1.55 o 
  -1   4   1       20.50       13.93      1.68 o 
   0   4   1       13.44        9.10      0.96 o 
   1   4   1       13.68       11.75      1.59 o 
   2   4   1       57.08       48.70      3.03 o 
   3   4   1       78.30       70.33      4.21 o 
   4   4   1      139.08      127.79      6.49 o 
   5   4   1       76.84       74.32      6.01 o 
   6   4   1       44.62       54.43      6.21 o 
   7   4   1       26.54       30.83      6.00 o 
  -6   5   1        0.74       -0.88      3.60 o 
  -5   5   1      154.20      133.40      8.79 o 
  -4   5   1        1.79        2.05      2.98 o 
  -3   5   1        7.57        5.07      2.39 o 
  -2   5   1       55.32       64.66      4.20 o 
  -1   5   1      133.34      151.67      5.28 o 
   0   5   1       11.55       10.23      1.14 o 
   1   5   1      832.57      912.87     11.03 o 
   2   5   1       54.53       53.76      3.61 o 
   3   5   1      146.36      148.01      6.03 o 
   4   5   1       14.48       12.12      2.73 o 
   5   5   1        3.42        1.84      3.27 o 
   6   5   1        6.74        8.34      4.44 o 
   7   5   1       73.76       74.61      8.90 o 
  -5   6   1       19.79       23.99      5.20 o 
  -4   6   1       29.62       28.95      4.20 o 
  -3   6   1        4.65        3.31      2.85 o 
  -2   6   1      531.40      505.55     11.20 o 
  -1   6   1      183.67      202.16      6.59 o 
   0   6   1      582.94      619.49      6.92 o 
   1   6   1      478.26      537.86      9.23 o 
   2   6   1      129.20      130.11      5.31 o 
   3   6   1       37.19       37.40      3.65 o 
   4   6   1        0.84        3.31      2.52 o 
   5   6   1        0.64       -1.26      2.72 o 
   6   6   1       27.40       28.48      5.41 o 
  -5   7   1       10.01        7.42      4.15 o 
  -4   7   1       44.95       37.06      5.29 o 
  -3   7   1       79.52       89.58      5.84 o 
  -2   7   1       27.52       32.60      3.44 o 
  -1   7   1        5.11        8.22      2.14 o 
   0   7   1       45.83       30.44      2.09 o 
   1   7   1      204.61      194.71      6.56 o 
   2   7   1      365.22      384.01      9.48 o 
   3   7   1       30.26       29.96      3.40 o 
   4   7   1      160.53      156.15      7.79 o 
   5   7   1        5.66       12.33      3.56 o 
   6   7   1       48.07       54.60      6.21 o 
  -5   8   1        0.92        0.00      3.73 o 
  -4   8   1       24.26       21.73      4.99 o 
  -3   8   1        7.33        8.64      3.52 o 
  -2   8   1      315.79      317.96     10.33 o 
  -1   8   1        0.60       -0.21      2.22 o 
   0   8   1       12.20       11.53      1.50 o 
   1   8   1       70.53       57.79      4.08 o 
   2   8   1       38.89       29.43      3.40 o 
   3   8   1      260.12      256.90      9.09 o 
   4   8   1       40.27       43.86      4.57 o 
   5   8   1       13.73       19.67      4.07 o 
   6   8   1        4.76        3.77      4.32 o 
  -4   9   1       16.00       16.77      4.70 o 
  -3   9   1       36.80       35.96      5.12 o 
  -2   9   1      283.35      276.03     10.14 o 
  -1   9   1       42.25       45.33      4.62 o 
   0   9   1       10.29        7.48      1.90 o 
   1   9   1        1.91        5.62      1.63 o 
   2   9   1      120.40      109.84      6.35 o 
   3   9   1      350.31      353.19     11.40 o 
   4   9   1       10.71       15.89      3.61 o 
   5   9   1        1.11       -0.38      3.27 o 
   6   9   1       11.26       14.13      5.32 o 
  -4  10   1        2.50       -2.60      4.61 o 
  -3  10   1       11.64       10.06      4.15 o 
  -2  10   1      140.40      127.87      7.99 o 
  -1  10   1      284.19      287.49     10.48 o 
   0  10   1        0.10        1.21      1.67 o 
   1  10   1        5.00        4.53      2.60 o 
   2  10   1      298.58      276.99     10.19 o 
   3  10   1       40.70       35.63      4.70 o 
   4  10   1       96.72      104.55      6.85 o 
   5  10   1       42.49       48.97      5.87 o 
   6  10   1        0.18        4.19      4.19 o 
  -3  11   1       16.37       15.56      4.40 o 
  -2  11   1       55.45       68.72      6.25 o 
  -1  11   1       57.99       62.22      5.58 o 
   0  11   1       18.05       19.58      2.65 o 
   1  11   1        0.06       -1.22      2.98 o 
   2  11   1      145.64      131.53      7.74 o 
   3  11   1       13.80       16.77      4.24 o 
   4  11   1       18.06       20.55      4.70 o 
   5  11   1        1.53        0.84      3.81 o 
  -3  12   1        0.30        0.00      4.23 o 
  -2  12   1        5.86        9.60      3.82 o 
  -1  12   1       10.68       13.54      4.32 o 
   0  12   1        2.32        3.72      2.75 o 
   1  12   1        2.21        0.34      2.89 o 
   2  12   1       22.96       25.67      4.61 o 
   3  12   1        0.67        1.47      3.10 o 
   4  12   1       32.23       31.67      5.45 o 
   5  12   1        8.38       11.40      4.49 o 
  -2  13   1        9.37       15.01      4.70 o 
  -1  13   1       59.44       41.09      6.84 o 
   0  13   1       49.50       59.68      4.41 o 
   1  13   1        0.63        0.00      3.48 o 
   2  13   1       34.74       38.89      5.41 o 
   3  13   1       20.83       22.35      4.45 o 
   4  13   1       10.02       11.91      4.11 o 
  -1  14   1        8.04        5.41      4.95 o 
   0  14   1       11.81       15.69      3.65 o 
   1  14   1        6.55        9.22      3.82 o 
   2  14   1        1.79       -0.42      3.73 o 
   3  14   1        0.11       -2.68      3.77 o 
   1  15   1       25.89       30.66      5.91 o 
  -2 -14   2        0.83       -0.46      4.40 o 
  -1 -14   2        0.16        6.92      3.81 o 
   0 -14   2        0.15        6.75      7.23 o 
  -3 -13   2        2.37        2.68      4.49 o 
  -2 -13   2        0.92       -4.65      4.65 o 
  -1 -13   2        0.51        0.00      3.40 o 
   0 -13   2        0.43        2.32      2.47 o 
   1 -13   2       17.98       18.62      5.83 o 
  -4 -12   2        0.09       -4.19      4.19 o 
  -3 -12   2        0.37        4.86      2.98 o 
  -2 -12   2       11.47       21.47      4.03 o 
  -1 -12   2        3.11        2.26      3.56 o 
   0 -12   2       42.70       42.42      3.72 o 
   1 -12   2        9.56        8.01      3.82 o 
   2 -12   2       19.17       13.88      4.78 o 
  -5 -11   2       13.32       11.99      4.44 o 
  -4 -11   2       98.24      101.34      8.36 o 
  -3 -11   2       45.19       50.86      5.75 o 
  -2 -11   2       28.48       23.91      4.61 o 
  -1 -11   2        0.77       -1.68      3.40 o 
   0 -11   2        0.70       -0.30      2.15 o 
   1 -11   2       33.07       30.54      4.74 o 
   2 -11   2        0.08       -3.52      3.77 o 
   3 -11   2        0.46       -0.88      3.98 o 
  -5 -10   2        5.61        8.64      4.99 o 
  -4 -10   2       15.20       16.98      4.11 o 
  -3 -10   2      111.42      101.19      7.36 o 
  -2 -10   2       26.14       27.73      3.73 o 
  -1 -10   2        0.15        5.99      2.47 o 
   0 -10   2      116.78      105.74      4.80 o 
   1 -10   2      141.66      144.08      8.04 o 
   2 -10   2        4.83        2.85      3.40 o 
   3 -10   2        4.10        4.78      3.52 o 
   4 -10   2        3.94        1.84      4.15 o 
  -5  -9   2        0.26       -3.81      3.81 o 
  -4  -9   2        5.84        8.38      3.31 o 
  -3  -9   2        0.01       -0.63      2.89 o 
  -2  -9   2        0.65       -2.89      2.89 o 
  -1  -9   2       23.27       26.85      3.31 o 
   0  -9   2      130.54      126.40      4.81 o 
   1  -9   2      194.02      192.71      8.81 o 
   2  -9   2       14.72       16.23      3.44 o 
   3  -9   2        0.55        1.47      3.19 o 
   4  -9   2        4.29       -2.10      3.77 o 
  -6  -8   2        2.59        1.80      4.90 o 
  -5  -8   2        7.90        9.89      3.40 o 
  -4  -8   2       50.06       49.87      5.41 o 
  -3  -8   2       21.25       20.13      3.61 o 
  -2  -8   2        5.35        2.47      2.43 o 
  -1  -8   2       15.15       19.21      3.23 o 
   0  -8   2        9.08        7.41      1.88 o 
   1  -8   2      446.86      448.16     11.86 o 
   2  -8   2       41.03       35.88      4.41 o 
   3  -8   2       10.19       12.20      3.14 o 
   4  -8   2        4.66        5.45      3.35 o 
   5  -8   2        0.47        3.23      3.77 o 
  -6  -7   2        1.84        6.46      4.02 o 
  -5  -7   2       10.36       14.38      4.03 o 
  -4  -7   2       23.48       24.03      3.94 o 
  -3  -7   2        7.93        6.37      2.64 o 
  -2  -7   2      193.97      186.53      7.26 o 
  -1  -7   2       13.35       10.44      2.64 o 
   0  -7   2        1.34       -0.85      1.37 o 
   1  -7   2      551.44      568.72     12.52 o 
   2  -7   2       16.32       12.41      2.73 o 
   3  -7   2       17.15       20.68      4.07 o 
   4  -7   2      135.48      124.00      8.50 o 
   5  -7   2        6.30        7.71      4.07 o 
  -6  -6   2        4.30        0.42      3.69 o 
  -5  -6   2        1.88        6.16      2.64 o 
  -4  -6   2        1.30        3.35      2.39 o 
  -3  -6   2      151.64      148.79      6.83 o 
  -2  -6   2      164.53      173.24      6.67 o 
  -1  -6   2      173.76      173.50      6.38 o 
   0  -6   2       22.99       22.38      2.35 o 
   1  -6   2       35.90       37.70      3.40 o 
   2  -6   2       51.42       57.45      4.28 o 
   3  -6   2       55.26       56.56      4.70 o 
   4  -6   2       60.10       73.43      6.05 o 
   5  -6   2       65.27       51.01      7.05 o 
  -6  -5   2       12.69       19.29      4.40 o 
  -5  -5   2        0.92        0.00      2.89 o 
  -4  -5   2        4.10        6.62      2.60 o 
  -3  -5   2       21.27       18.75      2.89 o 
  -2  -5   2     2294.09     2422.16     21.60 o 
  -1  -5   2      172.98      150.38      5.45 o 
   0  -5   2      278.70      302.86      5.72 o 
   1  -5   2     2353.51     2628.28     22.02 o 
   2  -5   2       29.55       27.07      3.02 o 
   3  -5   2      111.05       97.10      5.68 o 
   4  -5   2      177.82      173.36      8.43 o 
   5  -5   2        0.38        4.53      3.81 o 
   6  -5   2        2.64       -3.23      4.74 o 
  -6  -4   2        6.87        2.73      4.53 o 
  -5  -4   2       46.34       52.13      4.87 o 
  -4  -4   2       89.02       87.78      5.80 o 
  -3  -4   2        5.37        5.32      1.76 o 
  -2  -4   2      384.97      387.94      8.07 o 
  -1  -4   2     1484.40     1500.83     14.49 o 
   0  -4   2      123.18      125.76      3.49 o 
   1  -4   2      303.07      305.97      7.41 o 
   2  -4   2        8.84        9.44      2.39 o 
   3  -4   2      318.23      295.43      9.03 o 
   4  -4   2       29.31       28.36      3.65 o 
   5  -4   2        0.15       -3.10      3.10 o 
   6  -4   2        4.86       -0.42      4.53 o 
  -6  -3   2        3.75        0.75      3.81 o 
  -5  -3   2       74.96       78.26      5.96 o 
  -4  -3   2       86.21       88.41      5.38 o 
  -3  -3   2        0.41        0.54      1.72 o 
  -2  -3   2      362.79      303.16      7.56 o 
  -1  -3   2     7691.42     6794.91    141.50 o 
   0  -3   2     1944.34     2081.14     19.21 o 
   1  -3   2      167.68      181.23      5.08 o 
   2  -3   2     1340.00     1466.69     15.61 o 
   3  -3   2       15.02       14.30      2.60 o 
   4  -3   2        0.26       -2.14      2.56 o 
   5  -3   2        4.25        3.35      3.02 o 
   6  -3   2        0.59        9.60      3.81 o 
  -6  -2   2        0.80        0.38      3.65 o 
  -5  -2   2       22.39       28.48      4.32 o 
  -4  -2   2      171.25      161.79      7.08 o 
  -3  -2   2      282.16      273.18      7.72 o 
  -2  -2   2     1438.37     1406.33     13.92 o 
  -1  -2   2     2393.48     2256.23     15.47 o 
   0  -2   2     6714.33     6596.92     84.54 o 
   1  -2   2     1289.16     1311.48     11.80 o 
   2  -2   2      515.02      534.41      8.70 o 
   3  -2   2      151.71      144.80      6.03 o 
   4  -2   2        1.93       -2.98      2.98 o 
   5  -2   2        1.01        0.00      2.93 o 
   6  -2   2       20.13       23.23      4.86 o 
  -6  -1   2        4.86       -0.38      3.94 o 
  -5  -1   2        2.50        5.74      2.77 o 
  -4  -1   2       18.49       16.48      2.94 o 
  -3  -1   2       12.80       11.45      2.26 o 
  -2  -1   2        3.72        1.51      1.72 o 
  -1  -1   2       88.52       85.75      3.09 o 
   0  -1   2     5265.36     4792.76     61.35 o 
   1  -1   2       41.01       45.19      2.27 o 
   2  -1   2        4.70        4.95      1.17 o 
   3  -1   2      493.61      451.98      9.98 o 
   4  -1   2       49.64       50.39      4.07 o 
   5  -1   2        4.84        5.20      2.81 o 
   6  -1   2        4.69        2.72      4.44 o 
  -6   0   2        1.03        3.06      3.94 o 
  -5   0   2       56.37       51.68      4.91 o 
  -4   0   2        5.51        2.81      2.14 o 
  -3   0   2      165.09      162.24      6.21 o 
  -2   0   2     3188.82     3414.81     21.98 o 
  -1   0   2    33116.02    32194.63    329.82 o 
   0   0   2     1610.96     1477.79     35.43 o 
   1   0   2      478.62      506.55      5.96 o 
   2   0   2       16.72       16.74      2.18 o 
   3   0   2       53.56       50.64      3.53 o 
   4   0   2       15.64       17.95      2.73 o 
   5   0   2        6.45        2.98      3.23 o 
   6   0   2        1.49       -2.26      3.94 o 
  -6   1   2       39.83       44.60      5.58 o 
  -5   1   2        6.10        9.89      3.40 o 
  -4   1   2       60.30       61.20      4.66 o 
  -3   1   2      120.49      135.65      5.60 o 
  -2   1   2     1586.12     1577.22     14.49 o 
  -1   1   2     1177.45     1159.43      9.77 o 
   0   1   2      209.49      224.47      2.21 o 
   1   1   2        3.29        3.82      0.96 o 
   2   1   2       45.85       38.77      2.57 o 
   3   1   2      119.19       95.48      4.47 o 
   4   1   2       11.51       16.65      2.47 o 
   5   1   2       19.93       28.27      3.27 o 
   6   1   2        1.80        2.60      3.31 o 
   7   1   2        4.17        8.76      4.95 o 
  -6   2   2        0.72        0.00      3.81 o 
  -5   2   2       22.66       15.27      4.40 o 
  -4   2   2       31.90       30.80      3.52 o 
  -3   2   2        0.05        2.56      2.14 o 
  -2   2   2      475.50      483.22      8.18 o 
  -1   2   2      542.26      492.72      6.54 o 
   0   2   2     3670.28     3358.23     47.71 o 
   1   2   2      219.35      229.90      4.08 o 
   2   2   2        8.93        5.54      1.47 o 
   3   2   2       12.76        9.19      1.93 o 
   4   2   2        3.96        6.41      2.14 o 
   5   2   2        5.42        2.89      2.89 o 
   6   2   2       22.00       16.90      5.16 o 
   7   2   2        8.67       10.94      4.19 o 
  -6   3   2       18.82       19.42      4.74 o 
  -5   3   2        0.00        3.65      2.77 o 
  -4   3   2       78.25       84.59      5.38 o 
  -3   3   2       23.29       28.74      3.10 o 
  -2   3   2       73.27       81.59      3.91 o 
  -1   3   2      191.97      174.53      4.85 o 
   0   3   2        4.10        8.65      1.28 o 
   1   3   2     3024.78     2984.77     17.41 o 
   2   3   2       83.19       84.53      3.54 o 
   3   3   2       26.98       24.47      2.81 o 
   4   3   2       53.66       49.85      4.33 o 
   5   3   2       79.11       84.28      5.88 o 
   6   3   2       26.20       27.89      4.74 o 
   7   3   2       36.22       29.62      6.88 o 
  -6   4   2        0.20       -3.44      4.02 o 
  -5   4   2        0.00        7.25      2.98 o 
  -4   4   2      153.62      138.39      7.33 o 
  -3   4   2       12.07       12.04      2.35 o 
  -2   4   2        7.82        4.91      1.97 o 
  -1   4   2        0.06       -0.25      1.47 o 
   0   4   2       64.82       57.99      2.01 o 
   1   4   2      931.14      947.01     10.06 o 
   2   4   2       31.97       27.34      2.81 o 
   3   4   2      253.35      237.09      7.33 o 
   4   4   2       61.38       63.64      4.66 o 
   5   4   2       17.78       17.66      3.69 o 
   6   4   2       11.36       -2.22      4.44 o 
   7   4   2        0.75        1.84      4.28 o 
  -6   5   2        4.89        5.37      4.11 o 
  -5   5   2        5.95        6.20      3.56 o 
  -4   5   2        2.54       -0.29      2.85 o 
  -3   5   2       27.94       25.80      3.57 o 
  -2   5   2        0.27        1.09      1.72 o 
  -1   5   2       33.25       34.06      2.90 o 
   0   5   2       84.75       82.52      2.49 o 
   1   5   2      110.24       90.73      3.97 o 
   2   5   2      147.95      127.64      4.81 o 
   3   5   2       32.42       33.79      2.94 o 
   4   5   2        1.21        5.49      2.68 o 
   5   5   2       22.60       18.16      3.94 o 
   6   5   2       86.53       89.39      8.07 o 
   7   5   2       22.26       21.26      5.41 o 
  -5   6   2       11.38        8.51      4.70 o 
  -4   6   2        1.87        0.92      2.93 o 
  -3   6   2       59.86       45.74      4.41 o 
  -2   6   2       13.56       16.40      2.89 o 
  -1   6   2      100.71      102.50      4.80 o 
   0   6   2       16.08       16.27      1.47 o 
   1   6   2       17.73        9.61      1.76 o 
   2   6   2       56.80       54.85      3.66 o 
   3   6   2      127.44      128.69      5.73 o 
   4   6   2      460.01      435.41     12.04 o 
   5   6   2        4.13        5.32      3.14 o 
   6   6   2       66.17       70.37      7.43 o 
  -5   7   2       35.80       48.08      6.25 o 
  -4   7   2        9.07       14.17      3.52 o 
  -3   7   2        6.82        9.68      2.93 o 
  -2   7   2        3.38        6.83      2.60 o 
  -1   7   2      117.71      116.07      5.43 o 
   0   7   2       49.33       58.39      4.75 o 
   1   7   2      216.87      194.51      6.69 o 
   2   7   2      182.66      201.53      6.97 o 
   3   7   2       50.75       49.81      4.03 o 
   4   7   2        0.54       -2.43      2.85 o 
   5   7   2       56.58       63.06      5.58 o 
   6   7   2       92.55       86.79      8.57 o 
  -5   8   2       30.87       27.22      6.21 o 
  -4   8   2       16.79       19.75      4.40 o 
  -3   8   2       48.07       54.27      5.20 o 
  -2   8   2       10.13       13.84      3.31 o 
  -1   8   2       18.78       17.70      2.94 o 
   0   8   2        6.72       10.16      1.44 o 
   1   8   2        0.26        1.80      1.80 o 
   2   8   2        0.09       -2.01      2.01 o 
   3   8   2       16.56       21.52      2.81 o 
   4   8   2       22.09       20.80      3.40 o 
   5   8   2      152.04      145.06      8.80 o 
   6   8   2      127.53      137.81      9.25 o 
  -4   9   2        0.93       -1.97      3.10 o 
  -3   9   2       41.95       33.87      5.20 o 
  -2   9   2       18.26       17.49      3.82 o 
  -1   9   2        3.95        8.59      2.43 o 
   0   9   2        2.56       -0.53      1.40 o 
   1   9   2       10.89        8.01      2.89 o 
   2   9   2      110.17      100.81      5.93 o 
   3   9   2        1.62        0.80      2.52 o 
   4   9   2       23.04       18.71      3.90 o 
   5   9   2      112.75      109.17      8.11 o 
   6   9   2       24.59        9.98      6.00 o 
  -4  10   2        2.16        0.84      4.49 o 
  -3  10   2       12.15       14.34      3.86 o 
  -2  10   2       55.42       65.32      5.42 o 
  -1  10   2       50.68       59.40      5.37 o 
   0  10   2       12.72       10.87      2.16 o 
   1  10   2       11.24        6.50      3.44 o 
   2  10   2      577.83      611.26     14.38 o 
   3  10   2      142.83      142.06      7.83 o 
   4  10   2       69.44       61.82      5.59 o 
   5  10   2        0.08       -2.35      3.81 o 
   6  10   2        0.19        0.46      4.36 o 
  -4  11   2        8.87        4.19      4.61 o 
  -3  11   2       23.66       22.61      4.66 o 
  -2  11   2       12.66        6.75      4.36 o 
  -1  11   2      441.43      438.74     13.53 o 
   0  11   2        1.15        1.68      2.06 o 
   1  11   2      435.02      439.48     12.78 o 
   2  11   2      288.87      281.88     10.65 o 
   3  11   2       57.81       60.71      5.50 o 
   4  11   2       43.54       45.03      5.62 o 
   5  11   2        0.00       -1.68      3.73 o 
  -3  12   2        0.29       -4.69      4.69 o 
  -2  12   2        8.34        9.43      4.32 o 
  -1  12   2        7.28       10.40      4.11 o 
   0  12   2       26.96       28.89      3.13 o 
   1  12   2        0.16       -0.67      3.31 o 
   2  12   2       59.58       53.19      5.50 o 
   3  12   2       34.64       37.93      5.29 o 
   4  12   2        7.90       14.30      3.90 o 
   5  12   2        2.10       -1.34      4.19 o 
  -2  13   2       10.81       14.34      4.44 o 
  -1  13   2      109.88      128.60      8.83 o 
   0  13   2       67.39       68.46      5.84 o 
   1  13   2        2.64        4.44      3.40 o 
   2  13   2       90.19       94.53      7.56 o 
   3  13   2        0.02        6.75      3.48 o 
   4  13   2        0.03        0.42      3.35 o 
  -1  14   2       55.85       64.05      7.01 o 
   0  14   2        3.49        3.20      3.98 o 
   1  14   2        9.21        4.11      4.70 o 
   2  14   2        0.03       -0.42      3.52 o 
   3  14   2       11.91        1.30      3.94 o 
   0  15   2      221.14      270.63      9.64 o 
   1  15   2       26.46       38.63      6.12 o 
   2  15   2        4.54        0.46      4.90 o 
  -3 -13   3        0.01        5.07      3.56 o 
  -2 -13   3        0.00       -4.02      4.02 o 
  -1 -13   3        1.27        5.20      3.69 o 
   0 -13   3        0.55       -0.01      2.68 o 
   1 -13   3        5.22        4.15      4.28 o 
  -4 -12   3       14.17       21.17      5.37 o 
  -3 -12   3        3.08        5.49      3.61 o 
  -2 -12   3        5.03        9.98      3.56 o 
  -1 -12   3        0.86        4.69      3.31 o 
   0 -12   3        2.18        1.85      3.16 o 
   1 -12   3        0.61        0.84      3.86 o 
   2 -12   3       20.09       31.83      5.03 o 
  -4 -11   3        7.77       11.91      4.11 o 
  -3 -11   3        5.10        8.89      3.98 o 
  -2 -11   3       11.58       12.33      3.52 o 
  -1 -11   3        5.53       13.00      3.14 o 
   0 -11   3       20.32       22.68      2.92 o 
   1 -11   3        0.01       -2.26      3.56 o 
   2 -11   3        6.32        3.65      4.15 o 
   3 -11   3       28.83       34.86      5.62 o 
  -5 -10   3       18.98       14.76      5.28 o 
  -4 -10   3       63.62       75.95      6.68 o 
  -3 -10   3       68.58       73.86      6.21 o 
  -2 -10   3        4.67        6.54      3.94 o 
  -1 -10   3      197.63      164.80      8.98 o 
   0 -10   3      467.95      443.78      9.64 o 
   1 -10   3        6.33        4.36      3.31 o 
   2 -10   3        6.94        6.96      3.61 o 
   3 -10   3       39.37       38.81      5.71 o 
  -5  -9   3       21.12       21.39      4.86 o 
  -4  -9   3       46.01       43.31      5.83 o 
  -3  -9   3        8.96        9.35      3.52 o 
  -2  -9   3        2.27        4.99      2.35 o 
  -1  -9   3       12.17       14.59      3.48 o 
   0  -9   3      115.31      111.60      4.95 o 
   1  -9   3       14.96       14.38      3.52 o 
   2  -9   3       29.28       30.12      4.45 o 
   3  -9   3        4.93        7.88      3.52 o 
   4  -9   3        2.88        0.42      4.40 o 
  -6  -8   3       11.25        8.80      4.99 o 
  -5  -8   3        0.32       -1.97      3.90 o 
  -4  -8   3       28.04       32.05      4.82 o 
  -3  -8   3       32.09       31.72      3.99 o 
  -2  -8   3       30.29       31.34      3.69 o 
  -1  -8   3       12.50       14.89      2.98 o 
   0  -8   3        1.30       -1.48      1.72 o 
   1  -8   3       62.39       65.18      5.29 o 
   2  -8   3        3.53        0.59      2.93 o 
   3  -8   3      154.44      158.21      8.63 o 
   4  -8   3       10.22       16.02      3.98 o 
  -6  -7   3       11.59        9.77      5.41 o 
  -5  -7   3        0.13        6.33      3.02 o 
  -4  -7   3       25.80       31.08      4.45 o 
  -3  -7   3       48.93       50.42      4.62 o 
  -2  -7   3       85.10       87.11      5.30 o 
  -1  -7   3      163.11      166.47      6.96 o 
   0  -7   3       39.13       40.46      2.83 o 
   1  -7   3       80.15       76.25      5.04 o 
   2  -7   3      131.01      138.81      6.90 o 
   3  -7   3       34.33       32.01      4.87 o 
   4  -7   3       36.06       42.04      5.71 o 
   5  -7   3        1.94        3.06      4.19 o 
  -6  -6   3        4.52        7.25      3.73 o 
  -5  -6   3        0.53       -0.34      2.98 o 
  -4  -6   3       74.01       76.96      5.71 o 
  -3  -6   3       47.25       59.87      5.00 o 
  -2  -6   3       53.72       45.45      3.91 o 
  -1  -6   3       86.03       81.86      4.88 o 
   0  -6   3       72.27       84.00      3.55 o 
   1  -6   3       57.84       62.13      4.29 o 
   2  -6   3        6.71        5.91      2.18 o 
   3  -6   3      135.59      131.57      7.28 o 
   4  -6   3      337.33      343.47     12.52 o 
   5  -6   3       59.82       55.83      6.80 o 
  -6  -5   3       11.70        8.68      3.86 o 
  -5  -5   3        3.95        3.40      2.85 o 
  -4  -5   3       97.79       93.21      6.26 o 
  -3  -5   3       31.65       32.44      3.44 o 
  -2  -5   3     1119.43     1170.39     15.42 o 
  -1  -5   3     2485.04     2663.34     22.22 o 
   0  -5   3      151.76      156.45      4.07 o 
   1  -5   3       96.22       85.20      4.46 o 
   2  -5   3        4.82        5.87      2.43 o 
   3  -5   3       13.09       10.48      2.85 o 
   4  -5   3       10.86       15.09      3.98 o 
   5  -5   3        5.58        3.86      3.86 o 
   6  -5   3        2.07        3.73      4.15 o 
  -6  -4   3        0.25        1.22      3.35 o 
  -5  -4   3       26.65       24.16      4.53 o 
  -4  -4   3        1.03        4.99      2.43 o 
  -3  -4   3      133.03      118.76      5.98 o 
  -2  -4   3      228.68      194.95      6.48 o 
  -1  -4   3     1583.56     1603.13     15.95 o 
   0  -4   3       62.07       60.85      2.38 o 
   1  -4   3      770.85      825.99     11.53 o 
   2  -4   3       62.64       67.33      4.08 o 
   3  -4   3       15.38       16.06      2.64 o 
   4  -4   3       33.27       23.92      4.15 o 
   5  -4   3        0.17        0.71      3.69 o 
   6  -4   3        0.10       -0.88      4.28 o 
  -6  -3   3       13.42       16.19      3.86 o 
  -5  -3   3        1.91        2.56      3.31 o 
  -4  -3   3       26.92       31.89      3.61 o 
  -3  -3   3       13.85       11.70      4.03 o 
  -2  -3   3       52.72       55.65      3.61 o 
  -1  -3   3      799.23      827.11     10.32 o 
   0  -3   3      117.16      139.70      3.87 o 
   1  -3   3       12.23       15.02      2.06 o 
   2  -3   3      680.62      762.11     11.54 o 
   3  -3   3       18.73       19.55      3.65 o 
   4  -3   3       21.61       22.57      3.65 o 
   5  -3   3       79.08       84.47      6.97 o 
   6  -3   3        3.32       -4.23      5.20 o 
  -6  -2   3       36.04       37.88      5.83 o 
  -5  -2   3        0.42       -2.72      2.72 o 
  -4  -2   3       76.81       90.14      5.59 o 
  -3  -2   3      448.56      441.77     10.16 o 
  -2  -2   3       11.47        8.51      1.85 o 
  -1  -2   3     6593.89     5824.08    129.40 o 
   0  -2   3      486.00      469.72      7.66 o 
   1  -2   3        0.98        1.30      1.38 o 
   2  -2   3      138.79      150.97      5.23 o 
   3  -2   3       41.56       49.50      3.74 o 
   4  -2   3      220.81      212.43      8.36 o 
   5  -2   3       70.92       77.40      6.43 o 
   6  -2   3        3.06        5.28      3.98 o 
  -6  -1   3        5.60        9.35      3.69 o 
  -5  -1   3       13.69        9.60      4.24 o 
  -4  -1   3        3.55        7.42      2.22 o 
  -3  -1   3      150.53      140.78      5.78 o 
  -2  -1   3      294.31      274.54      6.65 o 
  -1  -1   3        0.31        1.26      1.09 o 
   0  -1   3     1336.78     1336.79     17.32 o 
   1  -1   3      360.23      370.56      5.95 o 
   2  -1   3      235.25      237.49      6.46 o 
   3  -1   3        0.75       -1.72      1.72 o 
   4  -1   3       15.59       10.90      2.94 o 
   5  -1   3       19.13       22.44      4.11 o 
   6  -1   3       28.60       34.06      5.20 o 
  -6   0   3        6.30        3.90      4.23 o 
  -5   0   3       32.19       32.01      4.53 o 
  -4   0   3       19.66       21.39      2.89 o 
  -3   0   3      421.52      405.47     10.80 o 
  -2   0   3       12.61       14.51      2.27 o 
  -1   0   3        0.07       -1.63      1.63 o 
   0   0   3       60.73      101.27      2.37 o 
   1   0   3      103.88      115.97      3.56 o 
   2   0   3      243.71      292.50      6.08 o 
   3   0   3        2.36        4.11      2.47 o 
   4   0   3       38.12       44.58      4.16 o 
   5   0   3      140.80      152.35      8.00 o 
   6   0   3       85.96      107.12      7.90 o 
  -6   1   3       57.67       58.39      6.63 o 
  -5   1   3       15.04       16.40      4.15 o 
  -4   1   3        0.70        1.22      2.39 o 
  -3   1   3      160.47      155.98      6.12 o 
  -2   1   3     1849.13     1779.72     15.95 o 
  -1   1   3    13785.31    13810.70    201.65 o 
   0   1   3     2877.03     2706.37     43.19 o 
   1   1   3      927.51      895.95      8.49 o 
   2   1   3     1369.82     1463.35     13.60 o 
   3   1   3      506.29      520.90     10.29 o 
   4   1   3        0.05        0.00      2.14 o 
   5   1   3       18.43       24.45      3.94 o 
   6   1   3        3.76       -2.98      3.94 o 
   7   1   3        0.07       -3.69      4.49 o 
  -6   2   3       45.28       43.43      5.79 o 
  -5   2   3        3.97        3.23      3.14 o 
  -4   2   3        0.31        1.01      2.18 o 
  -3   2   3       17.17       19.25      3.10 o 
  -2   2   3      363.47      335.93      7.57 o 
  -1   2   3        9.92        6.71      1.43 o 
   0   2   3     5367.95     4668.14     99.29 o 
   1   2   3      191.65      179.33      4.10 o 
   2   2   3      249.06      239.60      6.05 o 
   3   2   3       12.59       17.11      2.43 o 
   4   2   3        1.12        4.90      1.80 o 
   5   2   3       85.72       88.37      6.30 o 
   6   2   3       19.26       18.79      4.91 o 
   7   2   3        8.82       16.48      5.24 o 
  -6   3   3       17.79       11.70      4.99 o 
  -5   3   3        9.48        0.67      3.61 o 
  -4   3   3       53.29       51.18      4.87 o 
  -3   3   3        3.49        3.98      2.85 o 
  -2   3   3        7.83        8.76      1.85 o 
  -1   3   3      310.30      302.78      5.83 o 
   0   3   3       65.86       98.87      2.92 o 
   1   3   3      323.43      324.19      5.60 o 
   2   3   3        1.83        1.09      1.17 o 
   3   3   3       57.12       56.23      3.95 o 
   4   3   3       27.97       34.62      3.52 o 
   5   3   3      311.19      352.94     11.34 o 
   6   3   3        5.42       10.65      3.48 o 
   7   3   3        8.14       14.13      4.61 o 
  -6   4   3        0.26       -2.60      3.69 o 
  -5   4   3        0.00        0.34      2.98 o 
  -4   4   3       47.37       42.90      4.32 o 
  -3   4   3       13.22        9.02      2.94 o 
  -2   4   3      125.91      126.24      5.14 o 
  -1   4   3     1045.67     1074.13     11.84 o 
   0   4   3       17.48       18.72      1.42 o 
   1   4   3      441.96      453.07      7.05 o 
   2   4   3      401.78      425.62      7.72 o 
   3   4   3      192.09      204.50      6.93 o 
   4   4   3        4.30        3.44      2.56 o 
   5   4   3       35.47       36.55      4.62 o 
   6   4   3       38.64       34.78      5.79 o 
   7   4   3       41.84       36.12      6.84 o 
  -6   5   3       12.78       13.96      4.32 o 
  -5   5   3        2.80        4.78      3.27 o 
  -4   5   3        4.11        1.47      3.35 o 
  -3   5   3        0.24        1.84      2.14 o 
  -2   5   3     1067.10     1094.32     14.58 o 
  -1   5   3       29.66       22.50      2.52 o 
   0   5   3      159.12      161.32      5.18 o 
   1   5   3      104.00       92.17      3.80 o 
   2   5   3      519.82      597.87      9.59 o 
   3   5   3      123.81      102.97      5.01 o 
   4   5   3       51.27       49.97      4.70 o 
   5   5   3      123.39      124.35      7.32 o 
   6   5   3      358.03      424.57     14.80 o 
   7   5   3        1.00        3.69      4.57 o 
  -5   6   3       12.49       18.58      3.69 o 
  -4   6   3        2.30        5.66      3.27 o 
  -3   6   3      463.98      445.33     11.79 o 
  -2   6   3       82.97       81.92      4.96 o 
  -1   6   3      278.82      281.84      7.56 o 
   0   6   3       59.02       77.18      2.82 o 
   1   6   3      562.20      581.39      9.36 o 
   2   6   3      388.95      353.31      8.49 o 
   3   6   3       60.43       61.18      4.50 o 
   4   6   3        2.11        0.50      2.47 o 
   5   6   3       11.81        9.06      3.65 o 
   6   6   3        2.49        6.54      4.28 o 
  -5   7   3       22.19       13.59      5.20 o 
  -4   7   3        0.08        0.34      3.10 o 
  -3   7   3       23.34       27.73      3.57 o 
  -2   7   3       57.86       65.48      4.58 o 
  -1   7   3       26.13       20.35      2.77 o 
   0   7   3      183.91      194.71      4.50 o 
   1   7   3        8.03        5.41      1.55 o 
   2   7   3       28.04       30.64      3.06 o 
   3   7   3      133.15      113.51      5.85 o 
   4   7   3       59.26       66.77      4.96 o 
   5   7   3        6.76        5.87      3.40 o 
   6   7   3       21.60       22.61      4.99 o 
  -5   8   3        0.34       -2.18      4.32 o 
  -4   8   3        0.02       -1.47      3.40 o 
  -3   8   3       34.66       29.46      4.83 o 
  -2   8   3       46.07       51.55      4.79 o 
  -1   8   3        4.53       -0.21      2.35 o 
   0   8   3      561.47      542.74      8.15 o 
   1   8   3       92.24       84.94      4.88 o 
   2   8   3      157.14      157.78      6.41 o 
   3   8   3       51.82       52.91      4.54 o 
   4   8   3       72.49       68.35      5.21 o 
   5   8   3        6.67        7.88      3.73 o 
   6   8   3       55.16       43.27      6.72 o 
  -4   9   3       36.29       36.29      5.33 o 
  -3   9   3      127.75      135.94      8.20 o 
  -2   9   3       92.66       94.70      6.01 o 
  -1   9   3       46.40       54.70      4.45 o 
   0   9   3        2.74        4.37      1.54 o 
   1   9   3       50.40       47.37      4.16 o 
   2   9   3      127.85      121.46      6.23 o 
   3   9   3       94.30       87.82      5.55 o 
   4   9   3       11.41       13.21      3.40 o 
   5   9   3       65.15       73.27      6.76 o 
   6   9   3       51.28       51.20      7.05 o 
  -4  10   3       12.97        7.67      5.12 o 
  -3  10   3       88.97      103.52      7.52 o 
  -2  10   3      124.90      118.78      7.61 o 
  -1  10   3      202.11      197.15      8.77 o 
   0  10   3       12.21       12.90      2.17 o 
   1  10   3      212.33      218.15      8.65 o 
   2  10   3        0.23        2.39      2.56 o 
   3  10   3      185.98      196.06      8.81 o 
   4  10   3        5.54        2.98      3.40 o 
   5  10   3       27.68       40.10      5.37 o 
   6  10   3       42.71       29.83      6.17 o 
  -4  11   3       13.28        7.84      4.78 o 
  -3  11   3       25.15       20.43      4.74 o 
  -2  11   3        6.15        4.91      3.77 o 
  -1  11   3      335.14      338.70     12.14 o 
   0  11   3       30.30       23.16      3.15 o 
   1  11   3      383.10      365.77     11.74 o 
   2  11   3        0.17       -2.89      2.89 o 
   3  11   3        6.27        1.30      3.40 o 
   4  11   3        7.43       -0.71      4.02 o 
   5  11   3        0.00        2.05      3.14 o 
  -3  12   3        1.14        4.82      3.69 o 
  -2  12   3        4.94        4.65      3.81 o 
  -1  12   3        0.05       -4.07      4.07 o 
   0  12   3       50.55       43.41      3.65 o 
   1  12   3      147.77      143.98      8.00 o 
   2  12   3       66.28       69.87      6.26 o 
   3  12   3       14.74       13.84      4.03 o 
   4  12   3        1.87        1.17      3.65 o 
   5  12   3        0.03        0.88      3.65 o 
  -2  13   3       50.35       50.65      6.38 o 
  -1  13   3      164.68      175.32      9.89 o 
   0  13   3       35.20       38.18      3.83 o 
   1  13   3        7.01        2.18      4.07 o 
   2  13   3        6.28        7.76      3.31 o 
   3  13   3       17.48       13.63      4.15 o 
   4  13   3        0.84        5.07      3.44 o 
  -1  14   3       15.09       14.80      5.70 o 
   0  14   3       29.32       27.06      3.92 o 
   1  14   3        2.53        4.02      3.23 o 
   2  14   3        0.47        1.22      3.69 o 
   3  14   3       10.08        4.28      4.53 o 
   4  14   3       15.42       11.99      5.33 o 
   0  15   3       41.22       57.52      4.74 o 
   1  15   3        0.21        0.00      4.11 o 
   2  15   3        6.14        2.26      4.53 o 
  -2 -13   4        1.53       -4.57      4.57 o 
  -1 -13   4        0.01        0.92      3.73 o 
   0 -13   4        0.00       -2.07      4.36 o 
  -3 -12   4        0.07       -4.78      4.78 o 
  -2 -12   4        0.00       -1.68      3.90 o 
  -1 -12   4        0.51        5.32      3.77 o 
   0 -12   4       22.30       20.65      4.55 o 
   1 -12   4       32.30       37.21      5.83 o 
   2 -12   4        4.83       -0.92      4.19 o 
  -4 -11   4       28.55       36.83      6.12 o 
  -3 -11   4        9.28        7.30      3.98 o 
  -2 -11   4        0.43        0.75      3.52 o 
  -1 -11   4        0.16       -0.38      3.60 o 
   0 -11   4       29.66       26.49      6.90 o 
   1 -11   4        3.96       -1.17      4.11 o 
   2 -11   4        1.56       -0.84      4.11 o 
  -5 -10   4        1.66        3.73      4.74 o 
  -4 -10   4       18.27       19.29      5.49 o 
  -3 -10   4       22.74       15.94      4.57 o 
  -2 -10   4       68.11       69.88      6.00 o 
  -1 -10   4       84.96       79.78      7.10 o 
   0 -10   4        0.83       -2.09      3.02 o 
   1 -10   4       23.84       21.43      4.82 o 
   2 -10   4       13.65       26.04      4.53 o 
   3 -10   4        1.24       -2.14      3.94 o 
  -5  -9   4        6.66       12.62      4.53 o 
  -4  -9   4       20.70       25.50      4.70 o 
  -3  -9   4       71.88       76.27      6.72 o 
  -2  -9   4      104.51      107.67      6.60 o 
  -1  -9   4      535.75      576.00     14.68 o 
   0  -9   4      119.12      116.43      5.07 o 
   1  -9   4       34.90       29.29      4.66 o 
   2  -9   4        1.79        1.05      2.72 o 
   3  -9   4        0.22       -0.80      3.40 o 
   4  -9   4        6.38        5.83      4.40 o 
  -5  -8   4       27.07       22.99      5.62 o 
  -4  -8   4       20.71       22.61      4.11 o 
  -3  -8   4        9.54        7.76      3.40 o 
  -2  -8   4      237.01      228.90      8.99 o 
  -1  -8   4       62.95       69.17      5.42 o 
   0  -8   4      880.36      878.81     17.48 o 
   1  -8   4       64.21       55.94      5.04 o 
   2  -8   4       11.75        6.83      4.03 o 
   3  -8   4        0.00        7.84      2.98 o 
   4  -8   4        9.05        2.89      5.37 o 
  -6  -7   4        1.19       -1.84      4.40 o 
  -5  -7   4       18.49       16.65      4.65 o 
  -4  -7   4        1.44        3.27      3.10 o 
  -3  -7   4       95.65       80.67      5.84 o 
  -2  -7   4      532.06      522.82     12.75 o 
  -1  -7   4       45.18       44.63      4.16 o 
   0  -7   4      419.15      419.53      7.79 o 
   1  -7   4       16.92       19.42      3.36 o 
   2  -7   4        9.78       10.06      2.73 o 
   3  -7   4       11.82        6.79      3.52 o 
   4  -7   4        0.11        0.00      3.86 o 
   5  -7   4        2.36       -4.44      4.44 o 
  -6  -6   4        2.55       -3.52      4.28 o 
  -5  -6   4        0.63        6.25      2.98 o 
  -4  -6   4        0.60        3.40      2.68 o 
  -3  -6   4       32.76       35.37      3.94 o 
  -2  -6   4        9.60        9.73      2.89 o 
  -1  -6   4        0.25        1.05      2.05 o 
   0  -6   4       17.86       16.64      1.95 o 
   1  -6   4        6.43        6.58      2.64 o 
   2  -6   4      160.00      161.77      7.29 o 
   3  -6   4       98.05       93.24      6.31 o 
   4  -6   4       63.05       65.12      6.21 o 
   5  -6   4        3.48        2.10      3.98 o 
  -6  -5   4        0.95        1.72      3.56 o 
  -5  -5   4        6.58       10.57      3.94 o 
  -4  -5   4      197.17      204.48      9.06 o 
  -3  -5   4      151.40      151.00      6.91 o 
  -2  -5   4      439.49      418.33     10.27 o 
  -1  -5   4     2097.97     2287.10     21.39 o 
   0  -5   4      614.63      653.30     14.76 o 
   1  -5   4       88.41       84.68      4.75 o 
   2  -5   4        7.36        2.43      2.31 o 
   3  -5   4       84.37       83.21      5.55 o 
   4  -5   4       47.86       51.08      5.41 o 
   5  -5   4       18.79       24.07      5.41 o 
  -6  -4   4        4.11        6.62      3.61 o 
  -5  -4   4       85.65       88.94      6.72 o 
  -4  -4   4      128.60      131.84      7.11 o 
  -3  -4   4      120.49      127.05      6.15 o 
  -2  -4   4      453.69      423.65      9.74 o 
  -1  -4   4      168.70      171.01      6.04 o 
   0  -4   4        4.48        4.55      1.89 o 
   1  -4   4      136.59      105.03      4.89 o 
   2  -4   4       58.15       44.91      3.53 o 
   3  -4   4      151.27      151.54      6.82 o 
   4  -4   4        6.35        7.25      3.48 o 
   5  -4   4        0.25       -1.13      3.56 o 
   6  -4   4       14.37       15.81      5.03 o 
  -6  -3   4       14.47       17.07      4.11 o 
  -5  -3   4       17.95        9.86      4.57 o 
  -4  -3   4        3.57        5.79      2.56 o 
  -3  -3   4       18.47       19.59      3.10 o 
  -2  -3   4     1330.25     1338.86     15.59 o 
  -1  -3   4        0.42        0.96      1.51 o 
   0  -3   4       42.26       45.24      2.79 o 
   1  -3   4      838.59      945.92     11.98 o 
   2  -3   4        3.14        0.55      1.55 o 
   3  -3   4        6.86        1.55      2.18 o 
   4  -3   4        5.24        1.97      3.10 o 
   5  -3   4       22.63       19.63      4.66 o 
   6  -3   4        0.03       -4.57      4.57 o 
  -6  -2   4        0.04       -1.59      4.11 o 
  -5  -2   4       50.29       50.37      5.12 o 
  -4  -2   4      117.87      110.62      6.10 o 
  -3  -2   4       33.39       21.41      3.27 o 
  -2  -2   4       35.71       27.55      3.02 o 
  -1  -2   4      457.78      452.45      7.63 o 
   0  -2   4      219.40      213.53      5.06 o 
   1  -2   4      751.45      767.69      9.98 o 
   2  -2   4       18.87       24.42      2.85 o 
   3  -2   4       63.96       66.06      4.41 o 
   4  -2   4       11.50        8.97      3.14 o 
   5  -2   4       41.03       44.27      4.95 o 
   6  -2   4       50.86       52.84      6.88 o 
  -6  -1   4        0.43        3.98      3.98 o 
  -5  -1   4        9.81        5.12      3.56 o 
  -4  -1   4       26.25       23.83      3.57 o 
  -3  -1   4       27.46       32.61      3.19 o 
  -2  -1   4       69.32       65.08      3.66 o 
  -1  -1   4      154.66      145.22      4.41 o 
   0  -1   4      121.56      106.32      2.62 o 
   1  -1   4      225.69      240.25      5.24 o 
   2  -1   4      300.58      339.56      7.79 o 
   3  -1   4      351.87      384.50      9.57 o 
   4  -1   4        3.89        6.25      2.52 o 
   5  -1   4       58.24       75.19      5.92 o 
   6  -1   4       24.39       33.43      4.87 o 
  -6   0   4       34.77       24.84      5.03 o 
  -5   0   4       67.05       70.76      6.22 o 
  -4   0   4       76.24       63.33      6.14 o 
  -3   0   4      875.04      894.43     13.45 o 
  -2   0   4     2441.54     2490.44     19.99 o 
  -1   0   4     4062.07     4121.70     23.09 o 
   0   0   4       14.00       14.85      1.80 o 
   1   0   4      305.92      320.95      5.66 o 
   2   0   4      205.68      203.21      6.02 o 
   3   0   4      160.85      187.35      6.58 o 
   4   0   4       81.65       85.75      5.38 o 
   5   0   4       63.41       59.08      5.38 o 
   6   0   4      109.78      114.15      7.78 o 
  -6   1   4        5.07        6.46      3.81 o 
  -5   1   4       30.87       27.19      4.32 o 
  -4   1   4        1.33        3.27      2.35 o 
  -3   1   4       55.68       63.90      4.03 o 
  -2   1   4      321.00      279.50      7.29 o 
  -1   1   4      311.20      308.40      5.79 o 
   0   1   4       11.74        9.02      1.01 o 
   1   1   4      737.41      719.07      8.31 o 
   2   1   4      181.41      176.14      5.42 o 
   3   1   4        8.31        8.14      2.05 o 
   4   1   4      136.25      139.95      6.53 o 
   5   1   4       21.64       23.66      4.24 o 
   6   1   4       52.73       49.15      6.59 o 
   7   1   4       47.55       54.21      7.18 o 
  -6   2   4        0.18        4.95      3.35 o 
  -5   2   4        1.26        5.95      2.81 o 
  -4   2   4        2.74        4.90      2.22 o 
  -3   2   4       71.68       77.52      4.54 o 
  -2   2   4      115.34      106.27      4.72 o 
  -1   2   4      528.93      541.89      7.70 o 
   0   2   4       59.96       63.47      2.15 o 
   1   2   4      711.02      686.71      8.11 o 
   2   2   4       32.98       37.80      2.65 o 
   3   2   4      126.18      135.02      5.31 o 
   4   2   4       52.63       55.56      4.45 o 
   5   2   4      170.42      169.68      8.55 o 
   6   2   4        0.29        2.60      3.69 o 
   7   2   4        1.14        4.61      4.02 o 
  -6   3   4        1.39        0.84      3.65 o 
  -5   3   4       46.47       54.18      5.12 o 
  -4   3   4       13.77       16.65      3.52 o 
  -3   3   4       83.89       75.15      4.46 o 
  -2   3   4      422.08      389.11      8.68 o 
  -1   3   4      316.29      303.46      6.03 o 
   0   3   4      150.32      150.08      3.12 o 
   1   3   4       58.99       56.47      2.74 o 
   2   3   4      153.10      157.20      5.12 o 
   3   3   4      734.57      868.27     12.94 o 
   4   3   4      102.76      123.22      5.97 o 
   5   3   4      150.80      151.35      8.25 o 
   6   3   4      277.94      313.31     12.79 o 
   7   3   4       24.02       25.21      6.46 o 
  -6   4   4        0.05       -1.30      3.81 o 
  -5   4   4       41.26       40.75      5.79 o 
  -4   4   4        2.03       -3.23      3.23 o 
  -3   4   4       12.42        9.44      2.60 o 
  -2   4   4       38.42       41.53      3.53 o 
  -1   4   4      905.17      923.76     11.33 o 
   0   4   4      167.27      157.91      5.26 o 
   1   4   4       51.08       39.33      2.61 o 
   2   4   4        1.63        1.22      1.59 o 
   3   4   4      293.04      319.69      8.57 o 
   4   4   4        3.33        1.38      3.02 o 
   5   4   4        2.57        6.54      3.23 o 
   6   4   4        1.34        7.42      4.02 o 
   7   4   4        3.67       12.83      4.44 o 
  -6   5   4        1.42        5.45      3.69 o 
  -5   5   4        4.37        3.35      4.11 o 
  -4   5   4       14.09        9.56      3.31 o 
  -3   5   4        0.04       -0.71      2.14 o 
  -2   5   4       80.78       83.36      4.79 o 
  -1   5   4       93.07       93.58      4.34 o 
   0   5   4      385.04      429.86      8.81 o 
   1   5   4     1361.23     1408.95     13.95 o 
   2   5   4      348.85      356.76      8.23 o 
   3   5   4       62.33       63.42      4.41 o 
   4   5   4      253.70      268.96      9.26 o 
   5   5   4       20.84       16.99      4.03 o 
   6   5   4      202.52      213.75     11.00 o 
   7   5   4        0.42       -1.38      4.86 o 
  -5   6   4        2.67        3.52      3.90 o 
  -4   6   4       24.13       27.35      4.19 o 
  -3   6   4        0.06       -2.05      2.64 o 
  -2   6   4       80.00       84.60      4.88 o 
  -1   6   4       70.35       73.55      4.12 o 
   0   6   4      729.40      809.45     11.34 o 
   1   6   4      680.76      753.07     10.84 o 
   2   6   4       15.24       29.36      2.68 o 
   3   6   4     1064.51     1021.38     15.48 o 
   4   6   4       33.23       32.77      3.99 o 
   5   6   4       87.24       84.84      6.51 o 
   6   6   4        5.07       13.08      4.19 o 
  -5   7   4        5.10       11.15      4.23 o 
  -4   7   4        3.01        4.78      3.14 o 
  -3   7   4       17.00       19.54      3.27 o 
  -2   7   4      104.20      114.56      5.93 o 
  -1   7   4        0.38        1.76      1.97 o 
   0   7   4      137.01      148.26      4.07 o 
   1   7   4      366.93      414.95      9.29 o 
   2   7   4       73.90       79.76      4.75 o 
   3   7   4       21.26       18.29      3.06 o 
   4   7   4       76.86       72.36      5.55 o 
   5   7   4       35.91       41.33      4.36 o 
   6   7   4       13.39       20.17      3.94 o 
  -5   8   4       12.99       18.49      4.44 o 
  -4   8   4        0.22       -4.40      5.37 o 
  -3   8   4       42.64       49.69      5.50 o 
  -2   8   4      319.11      311.04      9.82 o 
  -1   8   4        9.61        3.73      2.35 o 
   0   8   4       26.33       25.40      2.39 o 
   1   8   4      548.66      568.40     11.48 o 
   2   8   4        2.74        5.91      2.05 o 
   3   8   4        5.71        5.53      1.93 o 
   4   8   4      569.00      574.44     14.79 o 
   5   8   4        3.41        6.46      3.14 o 
   6   8   4        0.00        2.89      3.90 o 
  -4   9   4        0.19        5.11      3.35 o 
  -3   9   4      117.39      125.60      7.78 o 
  -2   9   4        8.04        9.94      3.48 o 
  -1   9   4        9.05        8.47      2.56 o 
   0   9   4       12.83       12.56      2.05 o 
   1   9   4      186.29      185.20      7.47 o 
   2   9   4        9.62       10.40      2.47 o 
   3   9   4       10.29        3.94      2.68 o 
   4   9   4      334.49      330.09     11.55 o 
   5   9   4      132.89      130.05      8.58 o 
   6   9   4       20.12       21.39      5.28 o 
  -4  10   4        0.00        0.00      3.60 o 
  -3  10   4        0.01       -0.71      3.40 o 
  -2  10   4      152.11      157.47      8.33 o 
  -1  10   4       80.43       93.28      6.26 o 
   0  10   4        0.60        0.78      1.67 o 
   1  10   4      454.87      453.13     11.95 o 
   2  10   4      229.94      225.75      8.91 o 
   3  10   4        8.24        7.25      2.85 o 
   4  10   4        1.03        4.95      2.85 o 
   5  10   4        0.33       -1.13      3.81 o 
   6  10   4        1.72       -0.88      3.73 o 
  -4  11   4        6.65        6.46      4.95 o 
  -3  11   4       76.57       84.62      7.27 o 
  -2  11   4      582.13      586.75     16.17 o 
  -1  11   4      106.54      117.09      6.98 o 
   0  11   4       66.86       62.63      3.89 o 
   1  11   4       90.15       66.87      5.76 o 
   2  11   4      147.40      128.56      7.49 o 
   3  11   4        9.58        7.34      3.19 o 
   4  11   4       37.08       38.14      5.37 o 
   5  11   4       12.78       13.04      3.90 o 
  -3  12   4        0.05       -0.42      3.69 o 
  -2  12   4       12.08       11.57      5.33 o 
  -1  12   4       18.99       18.20      4.53 o 
   0  12   4       20.44       17.74      2.89 o 
   1  12   4       66.64       60.72      5.67 o 
   2  12   4        0.09       -2.81      2.81 o 
   3  12   4       12.59       12.24      3.61 o 
   4  12   4        3.51        2.31      3.65 o 
   5  12   4        5.61        7.42      4.23 o 
  -2  13   4       12.46       14.47      4.49 o 
  -1  13   4       70.23       50.97      6.47 o 
   0  13   4        4.49        7.69      2.55 o 
   1  13   4       66.98       62.69      5.96 o 
   2  13   4        4.86       -2.56      3.86 o 
   3  13   4       38.32       50.77      6.04 o 
   4  13   4        0.37        1.26      4.02 o 
   5  13   4        0.51        2.81      4.11 o 
  -2  14   4        2.65        1.38      4.78 o 
  -1  14   4        7.86        9.01      4.40 o 
   0  14   4        0.77        0.83      5.49 o 
   1  14   4        0.58       -1.59      3.94 o 
   2  14   4       15.78       14.09      4.40 o 
   3  14   4       12.87       13.92      4.70 o 
   4  14   4        1.15       12.28      3.94 o 
   0  15   4       32.27       40.24      5.16 o 
   1  15   4        0.22        5.70      3.44 o 
   2  15   4        6.98        9.31      3.98 o 
   3  15   4        0.34        0.00      4.53 o 
  -3 -12   5       13.65       20.80      5.37 o 
  -2 -12   5        0.07       -3.94      3.94 o 
  -1 -12   5       13.08       12.45      3.90 o 
   0 -12   5       16.78       17.98      3.35 o 
   1 -12   5       16.53       14.01      5.45 o 
  -4 -11   5        6.51        0.00      5.45 o 
  -3 -11   5        0.06       -2.56      4.15 o 
  -2 -11   5        1.29        9.98      3.56 o 
  -1 -11   5       14.12       22.52      4.44 o 
   0 -11   5        9.46       11.20      3.33 o 
   1 -11   5        0.19       -1.22      3.52 o 
   2 -11   5       12.34       15.85      5.20 o 
  -4 -10   5       28.19       33.93      6.25 o 
  -3 -10   5       30.33       25.29      4.66 o 
  -2 -10   5      144.33      136.52      8.58 o 
  -1 -10   5      154.30      147.46      8.75 o 
   0 -10   5        0.05        2.00      4.54 o 
   1 -10   5       23.39       19.96      4.15 o 
   2 -10   5        2.96        2.39      4.49 o 
   3 -10   5       66.74       69.48      7.64 o 
  -5  -9   5       41.60       46.36      6.50 o 
  -4  -9   5       17.26       16.73      4.86 o 
  -3  -9   5       66.27       63.61      6.89 o 
  -2  -9   5      105.68       90.34      7.36 o 
  -1  -9   5        4.45       -3.86      3.86 o 
   0  -9   5      100.96      115.57      5.23 o 
   1  -9   5       32.54       26.93      4.66 o 
   2  -9   5        0.71        2.89      3.35 o 
   3  -9   5        1.95        2.43      3.31 o 
   4  -9   5        1.50       -2.31      4.44 o 
  -5  -8   5        3.00        2.98      4.07 o 
  -4  -8   5        0.12        0.38      3.52 o 
  -3  -8   5       25.24       26.22      4.40 o 
  -2  -8   5       28.79       20.85      4.66 o 
  -1  -8   5       36.85       30.55      4.49 o 
   0  -8   5        0.00        1.48      2.96 o 
   1  -8   5       35.57       39.65      4.41 o 
   2  -8   5       24.28       18.67      4.07 o 
   3  -8   5       39.16       39.73      5.96 o 
   4  -8   5        5.59       -2.14      4.95 o 
  -5  -7   5       53.57       66.82      6.38 o 
  -4  -7   5        0.68        0.00      3.27 o 
  -3  -7   5      177.12      178.84      8.22 o 
  -2  -7   5      379.48      362.05     11.32 o 
  -1  -7   5      128.29      122.36      6.48 o 
   0  -7   5        0.95        1.27      4.15 o 
   1  -7   5       69.37       74.27      5.42 o 
   2  -7   5      115.58      118.73      7.11 o 
   3  -7   5       30.16       33.18      4.57 o 
   4  -7   5        9.81       11.07      3.94 o 
   5  -7   5        0.02        3.27      3.98 o 
  -6  -6   5        0.03        3.19      3.90 o 
  -5  -6   5       20.84       14.59      4.57 o 
  -4  -6   5       28.15       26.26      4.87 o 
  -3  -6   5        0.36       -2.47      2.77 o 
  -2  -6   5      145.98      146.33      7.46 o 
  -1  -6   5        0.55       -2.22      2.22 o 
   0  -6   5        5.53        9.03      1.69 o 
   1  -6   5       19.17       23.15      3.52 o 
   2  -6   5      292.31      296.15      9.86 o 
   3  -6   5      327.79      312.75     11.25 o 
   4  -6   5      106.27      105.41      7.65 o 
   5  -6   5        2.13        3.48      3.27 o 
  -6  -5   5        1.66       -3.98      4.65 o 
  -5  -5   5       35.11       36.37      5.92 o 
  -4  -5   5        5.85        4.28      3.77 o 
  -3  -5   5        3.84        1.01      3.06 o 
  -2  -5   5      205.84      197.13      7.43 o 
  -1  -5   5      139.96      126.74      5.90 o 
   0  -5   5       52.66       50.51      2.91 o 
   1  -5   5        2.53        0.42      2.18 o 
   2  -5   5       72.08       70.13      5.08 o 
   3  -5   5        0.03       -0.29      2.89 o 
   4  -5   5      130.18      118.99      7.91 o 
   5  -5   5        0.90        2.85      3.73 o 
  -6  -4   5        0.71        6.46      3.98 o 
  -5  -4   5        3.23        1.05      3.81 o 
  -4  -4   5       95.35       95.88      6.60 o 
  -3  -4   5       34.93       28.62      3.57 o 
  -2  -4   5      722.15      758.27     12.71 o 
  -1  -4   5      240.65      208.86      6.82 o 
   0  -4   5      205.68      197.56      4.68 o 
   1  -4   5       36.87       49.71      3.61 o 
   2  -4   5       37.82       48.48      3.99 o 
   3  -4   5       74.27       65.25      5.17 o 
   4  -4   5       11.71        7.84      3.44 o 
   5  -4   5        9.17       10.31      3.90 o 
   6  -4   5       12.22       25.45      5.07 o 
  -6  -3   5        3.44       -4.49      4.49 o 
  -5  -3   5        6.32        4.44      3.77 o 
  -4  -3   5       17.02       13.34      3.52 o 
  -3  -3   5        1.60        3.56      1.97 o 
  -2  -3   5       15.57        8.39      2.94 o 
  -1  -3   5        8.03       10.74      1.97 o 
   0  -3   5      132.78      154.92      3.89 o 
   1  -3   5      765.13      900.31     12.37 o 
   2  -3   5       77.07       87.63      4.67 o 
   3  -3   5        0.10        1.63      1.84 o 
   4  -3   5       52.82       48.91      4.95 o 
   5  -3   5        1.34        3.23      3.02 o 
   6  -3   5       35.31       44.09      6.17 o 
  -6  -2   5        5.87        6.20      3.86 o 
  -5  -2   5        0.37        1.68      2.93 o 
  -4  -2   5        4.77        7.00      2.64 o 
  -3  -2   5       71.65       86.79      4.67 o 
  -2  -2   5        0.16       -1.72      1.72 o 
  -1  -2   5      108.58       91.24      4.09 o 
   0  -2   5      215.15      216.30      4.23 o 
   1  -2   5      816.32      855.33     11.36 o 
   2  -2   5        0.15        1.22      1.68 o 
   3  -2   5       21.98       22.19      3.10 o 
   4  -2   5        9.58       11.24      2.98 o 
   5  -2   5       82.07       89.85      6.64 o 
   6  -2   5       45.47       50.65      6.63 o 
  -6  -1   5        0.08        1.22      3.69 o 
  -5  -1   5        9.17        6.96      3.86 o 
  -4  -1   5        1.66        5.53      2.18 o 
  -3  -1   5      169.51      153.19      6.41 o 
  -2  -1   5       69.16       68.64      3.91 o 
  -1  -1   5       66.30       66.99      3.53 o 
   0  -1   5        1.79        1.43      1.03 o 
   1  -1   5      263.62      302.06      6.81 o 
   2  -1   5      970.33     1048.26     13.29 o 
   3  -1   5        3.62        0.80      2.26 o 
   4  -1   5       11.93       14.80      3.15 o 
   5  -1   5        9.28        7.55      4.53 o 
   6  -1   5        6.52        8.51      3.90 o 
  -6   0   5        5.61        7.42      4.28 o 
  -5   0   5        0.47        2.31      3.73 o 
  -4   0   5       45.00       46.05      4.41 o 
  -3   0   5        1.44        2.43      2.31 o 
  -2   0   5       33.39       29.85      2.94 o 
  -1   0   5        2.26        3.94      1.30 o 
   0   0   5      425.07      419.05      4.89 o 
   1   0   5      457.51      506.54      7.68 o 
   2   0   5      290.47      350.29      7.87 o 
   3   0   5       27.41       27.91      3.40 o 
   4   0   5      473.92      476.81     12.09 o 
   5   0   5       14.30       16.40      4.49 o 
   6   0   5        3.45        0.00      4.40 o 
  -6   1   5        1.80        0.84      3.56 o 
  -5   1   5        1.82        2.35      3.27 o 
  -4   1   5       10.26       10.27      2.98 o 
  -3   1   5      933.04      939.67     14.24 o 
  -2   1   5     4723.23     4912.43     30.33 o 
  -1   1   5     2310.14     2430.37     17.97 o 
   0   1   5      502.27      510.15     11.27 o 
   1   1   5     1016.12     1027.17     10.76 o 
   2   1   5      962.72     1137.74     12.87 o 
   3   1   5       22.63       23.83      2.64 o 
   4   1   5      239.32      235.15      8.58 o 
   5   1   5      160.48      165.15      8.46 o 
   6   1   5        0.62        4.99      3.65 o 
  -6   2   5       11.59       15.60      4.53 o 
  -5   2   5        0.07        0.00      2.77 o 
  -4   2   5        0.27        1.09      2.60 o 
  -3   2   5       77.51       77.69      4.71 o 
  -2   2   5       69.06       62.79      4.04 o 
  -1   2   5        9.02        9.19      1.68 o 
   0   2   5       14.63       14.97      1.19 o 
   1   2   5      363.46      396.94      6.58 o 
   2   2   5       29.80       30.65      2.81 o 
   3   2   5       67.86       78.11      4.54 o 
   4   2   5       66.24       62.35      4.92 o 
   5   2   5      307.27      341.58     11.67 o 
   6   2   5        5.26        3.77      3.77 o 
   7   2   5       26.32       32.17      5.87 o 
  -6   3   5       10.21       10.36      4.61 o 
  -5   3   5       13.57       12.58      3.19 o 
  -4   3   5       47.60       44.66      4.66 o 
  -3   3   5        0.08        1.09      1.97 o 
  -2   3   5      771.78      744.98     11.41 o 
  -1   3   5      407.63      393.77      7.21 o 
   0   3   5        4.61        2.30      0.72 o 
   1   3   5       13.06       13.68      1.59 o 
   2   3   5       26.89       26.87      2.85 o 
   3   3   5      311.93      303.86      8.71 o 
   4   3   5      254.89      252.86      8.67 o 
   5   3   5       96.27       99.20      7.52 o 
   6   3   5       96.17       99.71      8.32 o 
   7   3   5        8.85        7.38      5.28 o 
  -6   4   5        2.16        5.32      3.44 o 
  -5   4   5       31.15       27.86      4.57 o 
  -4   4   5       54.85       52.10      4.95 o 
  -3   4   5        0.98        2.52      1.93 o 
  -2   4   5      456.77      465.69      9.40 o 
  -1   4   5        9.38       11.83      1.93 o 
   0   4   5       18.66       19.11      1.56 o 
   1   4   5      121.74      131.60      4.60 o 
   2   4   5      916.24      956.01     12.29 o 
   3   4   5       63.01       73.80      4.29 o 
   4   4   5        9.33       12.62      2.73 o 
   5   4   5       61.87       67.65      6.21 o 
   6   4   5      123.90      122.14      9.25 o 
   7   4   5       48.53       53.63      7.47 o 
  -6   5   5        2.42        5.53      4.53 o 
  -5   5   5        1.78       -0.38      3.77 o 
  -4   5   5       15.31       17.95      3.94 o 
  -3   5   5       61.89       55.03      4.83 o 
  -2   5   5       31.72       32.40      3.11 o 
  -1   5   5       14.70       14.39      2.14 o 
   0   5   5      872.39      854.88     11.37 o 
   1   5   5     1097.08     1186.51     13.01 o 
   2   5   5      219.07      223.93      6.61 o 
   3   5   5      397.44      437.79     10.22 o 
   4   5   5        6.54        8.09      2.77 o 
   5   5   5      270.73      297.10     11.19 o 
   6   5   5        1.22       -0.38      3.94 o 
   7   5   5        0.74       -4.65      4.86 o 
  -5   6   5        0.40        3.19      3.69 o 
  -4   6   5       27.33       25.21      4.28 o 
  -3   6   5      330.24      299.19     10.12 o 
  -2   6   5        3.37        0.84      2.05 o 
  -1   6   5      144.41      158.99      5.74 o 
   0   6   5      959.40     1102.08     14.49 o 
   1   6   5      256.57      230.65      6.71 o 
   2   6   5      110.35      124.98      5.35 o 
   3   6   5       82.03       95.28      5.47 o 
   4   6   5        0.91        0.25      2.26 o 
   5   6   5        9.34        6.92      3.90 o 
   6   6   5        2.10       -4.44      4.44 o 
  -5   7   5        0.53        0.00      3.98 o 
  -4   7   5        0.80       -0.67      3.02 o 
  -3   7   5       40.96       25.22      4.70 o 
  -2   7   5        6.08        7.25      2.52 o 
  -1   7   5       91.91      100.80      5.01 o 
   0   7   5       55.13       57.03      2.70 o 
   1   7   5       68.53       71.01      4.12 o 
   2   7   5        4.06        6.29      2.05 o 
   3   7   5      240.28      231.73      8.29 o 
   4   7   5       12.11        5.66      3.31 o 
   5   7   5       72.59       78.54      6.30 o 
   6   7   5        0.25        1.17      3.31 o 
  -5   8   5        0.03        0.88      4.23 o 
  -4   8   5       17.80       26.97      4.07 o 
  -3   8   5      160.92      154.66      8.21 o 
  -2   8   5      209.46      195.97      8.02 o 
  -1   8   5       79.27       77.64      5.13 o 
   0   8   5      241.81      250.45      5.56 o 
   1   8   5      258.72      253.72      8.00 o 
   2   8   5       18.45       21.06      3.02 o 
   3   8   5       43.68       43.36      4.03 o 
   4   8   5      135.58      122.68      7.41 o 
   5   8   5        0.19        1.05      3.40 o 
   6   8   5       17.10       12.75      5.24 o 
  -4   9   5       55.40       53.68      6.80 o 
  -3   9   5       83.11       68.90      6.60 o 
  -2   9   5      430.73      431.08     12.57 o 
  -1   9   5        9.67       11.53      2.85 o 
   0   9   5       65.42       77.07      3.55 o 
   1   9   5       12.55       16.44      2.94 o 
   2   9   5       56.52       59.85      4.75 o 
   3   9   5        1.40        1.34      2.22 o 
   4   9   5      158.61      150.65      8.25 o 
   5   9   5      109.58      101.05      7.69 o 
   6   9   5        7.57        8.55      4.36 o 
  -4  10   5       22.97       24.41      5.41 o 
  -3  10   5       35.55       38.81      5.50 o 
  -2  10   5      220.78      228.11     10.00 o 
  -1  10   5      100.18      121.25      6.56 o 
   0  10   5        4.18        2.06      2.13 o 
   1  10   5       35.77       33.61      3.99 o 
   2  10   5        8.11       11.11      2.35 o 
   3  10   5       24.18       24.87      4.03 o 
   4  10   5       85.33       82.68      6.39 o 
   5  10   5      121.23      107.84      9.88 o 
   6  10   5        1.75       -3.86      3.86 o 
  -4  11   5        0.61        0.00      4.95 o 
  -3  11   5       15.63       25.96      5.16 o 
  -2  11   5      200.72      211.86     10.37 o 
  -1  11   5      261.72      242.06     10.13 o 
   0  11   5      145.96      142.31      7.05 o 
   1  11   5      142.53      148.51      7.62 o 
   2  11   5      114.71      104.68      6.65 o 
   3  11   5       16.85       14.26      3.86 o 
   4  11   5        0.34        2.85      2.81 o 
   5  11   5       12.41       17.86      5.12 o 
  -3  12   5        2.96        5.66      4.15 o 
  -2  12   5        3.83        1.93      3.98 o 
  -1  12   5       24.86       27.94      3.94 o 
   0  12   5      160.94      159.20      7.87 o 
   1  12   5      409.53      409.81     13.01 o 
   2  12   5       10.08       15.35      2.98 o 
   3  12   5        3.55        1.76      3.27 o 
   4  12   5        0.38       -0.75      4.07 o 
   5  12   5        0.22        5.20      3.19 o 
  -2  13   5       15.93        9.73      5.16 o 
  -1  13   5       27.52       29.78      5.49 o 
   0  13   5       17.48       12.43      3.03 o 
   1  13   5        0.26       -3.14      3.14 o 
   2  13   5       22.21       24.91      4.66 o 
   3  13   5        0.00        0.38      3.27 o 
   4  13   5        1.60       -3.73      4.15 o 
   5  13   5        1.49       -1.38      4.32 o 
  -2  14   5        0.05       -3.73      4.65 o 
  -1  14   5        9.16        2.56      5.12 o 
   0  14   5        7.68       13.95      2.76 o 
   1  14   5       13.31        7.88      4.24 o 
   2  14   5       19.90       20.76      5.24 o 
   3  14   5        5.03        5.83      4.02 o 
   4  14   5       45.90       64.91      7.34 o 
   0  15   5        8.57       11.90      2.97 o 
   1  15   5        9.06        6.54      4.95 o 
   2  15   5       23.90       15.39      5.24 o 
   3  15   5        0.38        0.92      3.94 o 
  -2 -12   6        1.30       -2.31      3.94 o 
  -1 -12   6       48.67       50.57      5.83 o 
   0 -12   6        0.08       -0.72      3.71 o 
  -3 -11   6        0.48        4.44      4.19 o 
  -2 -11   6        1.69        4.65      3.56 o 
  -1 -11   6        0.19       -0.84      3.86 o 
   0 -11   6        0.94        4.08      2.17 o 
   1 -11   6        0.28        6.04      4.61 o 
   2 -11   6        8.01        2.31      5.49 o 
  -4 -10   6       35.63       41.03      6.54 o 
  -3 -10   6       98.26       81.84      8.36 o 
  -2 -10   6        0.04        2.68      4.02 o 
  -1 -10   6        5.78        5.20      3.77 o 
   0 -10   6       85.02       99.62     14.58 o 
   1 -10   6        0.08       -3.48      3.48 o 
   2 -10   6        4.30        8.38      4.15 o 
   3 -10   6       18.94       28.77      5.49 o 
  -4  -9   6       26.08       22.65      4.82 o 
  -3  -9   6      110.75      100.63      8.03 o 
  -2  -9   6       70.77       68.24      6.43 o 
  -1  -9   6      118.69      122.20      7.57 o 
   0  -9   6       18.33       18.44      2.50 o 
   1  -9   6        0.02       -2.47      3.52 o 
   2  -9   6        0.39        0.38      3.14 o 
   3  -9   6        6.25       15.72      4.44 o 
  -5  -8   6       14.05       23.27      5.12 o 
  -4  -8   6        2.96        0.38      4.28 o 
  -3  -8   6        3.44        3.48      3.02 o 
  -2  -8   6      145.11      144.44      8.21 o 
  -1  -8   6      244.56      250.05      9.79 o 
   0  -8   6       65.87       64.23      4.10 o 
   1  -8   6       29.95       26.01      4.15 o 
   2  -8   6       12.48       13.50      4.61 o 
   3  -8   6        0.16        3.52      3.35 o 
   4  -8   6        0.41       -4.23      4.23 o 
  -5  -7   6        4.08        0.84      3.77 o 
  -4  -7   6       15.21       15.73      4.19 o 
  -3  -7   6      132.52      127.81      7.49 o 
  -2  -7   6      278.36      243.55      9.64 o 
  -1  -7   6      199.13      210.62      8.43 o 
   0  -7   6       10.86        8.00      1.95 o 
   1  -7   6        6.79        7.13      2.89 o 
   2  -7   6       36.33       42.63      4.70 o 
   3  -7   6       18.05       13.50      4.03 o 
   4  -7   6        0.32        4.53      3.73 o 
  -5  -6   6        0.00       -0.42      3.81 o 
  -4  -6   6       31.76       31.55      5.08 o 
  -3  -6   6        9.60        9.18      3.40 o 
  -2  -6   6        8.72       17.57      2.89 o 
  -1  -6   6       36.31       36.64      3.90 o 
   0  -6   6      131.64      131.37      4.84 o 
   1  -6   6       86.34       84.95      5.34 o 
   2  -6   6       65.73       49.31      5.38 o 
   3  -6   6       60.78       67.09      6.05 o 
   4  -6   6        1.65        3.06      3.52 o 
   5  -6   6        5.74        3.61      4.44 o 
  -6  -5   6        1.17        7.34      4.74 o 
  -5  -5   6       69.42       61.26      6.72 o 
  -4  -5   6        4.09        8.72      2.89 o 
  -3  -5   6        6.66        4.40      2.89 o 
  -2  -5   6      412.90      419.28     10.92 o 
  -1  -5   6      468.15      459.32     11.13 o 
   0  -5   6        0.35        1.82      1.14 o 
   1  -5   6       24.04       19.09      3.06 o 
   2  -5   6      286.42      249.51      9.01 o 
   3  -5   6       96.87       99.66      6.64 o 
   4  -5   6       95.05       87.74      6.93 o 
   5  -5   6        5.85        1.26      4.91 o 
  -6  -4   6       15.75       16.94      4.78 o 
  -5  -4   6       10.74        8.89      3.40 o 
  -4  -4   6        0.40       -1.22      2.43 o 
  -3  -4   6       15.69       22.27      3.23 o 
  -2  -4   6      121.24      122.77      5.94 o 
  -1  -4   6       24.07       32.48      3.06 o 
   0  -4   6        4.97        3.19      1.43 o 
   1  -4   6       96.77       81.37      4.67 o 
   2  -4   6      260.75      259.67      8.67 o 
   3  -4   6        8.93        4.36      2.89 o 
   4  -4   6       42.50       31.85      4.70 o 
   5  -4   6       50.67       36.85      6.04 o 
  -6  -3   6        5.82        6.54      4.19 o 
  -5  -3   6        4.52        7.55      3.35 o 
  -4  -3   6        9.77        7.92      3.56 o 
  -3  -3   6        0.14       -2.52      2.52 o 
  -2  -3   6        7.79        7.84      2.26 o 
  -1  -3   6        8.05        4.03      2.10 o 
   0  -3   6        9.25        8.22      1.87 o 
   1  -3   6        8.41       15.60      2.31 o 
   2  -3   6       21.92       24.75      3.02 o 
   3  -3   6        5.61        5.79      2.68 o 
   4  -3   6      151.11      143.59      7.79 o 
   5  -3   6       10.26        9.35      4.49 o 
   6  -3   6        9.69        6.79      5.03 o 
  -6  -2   6       12.42       19.29      4.65 o 
  -5  -2   6        0.04        0.71      3.56 o 
  -4  -2   6       44.21       36.14      4.45 o 
  -3  -2   6       20.62       23.87      2.89 o 
  -2  -2   6        2.06        1.30      1.84 o 
  -1  -2   6       48.75       60.46      3.78 o 
   0  -2   6      515.35      508.06     11.29 o 
   1  -2   6       29.65       31.27      2.69 o 
   2  -2   6        2.34       -0.75      1.84 o 
   3  -2   6        1.66        3.02      2.14 o 
   4  -2   6      773.18      773.07     16.50 o 
   5  -2   6        5.82        2.47      4.44 o 
   6  -2   6        7.43       15.18      4.23 o 
  -6  -1   6        2.55        4.70      3.27 o 
  -5  -1   6        1.65       -0.71      3.65 o 
  -4  -1   6       66.00       74.34      5.25 o 
  -3  -1   6        6.83        3.77      2.60 o 
  -2  -1   6      212.98      225.15      7.19 o 
  -1  -1   6       11.04       16.23      2.35 o 
   0  -1   6      129.30      126.52      3.31 o 
   1  -1   6      106.29      109.00      4.64 o 
   2  -1   6      940.57     1089.77     14.18 o 
   3  -1   6      133.02      144.94      6.44 o 
   4  -1   6      219.73      234.26      9.12 o 
   5  -1   6      102.70      109.95      7.57 o 
   6  -1   6        1.28        5.83      3.73 o 
  -6   0   6        6.69        0.42      4.44 o 
  -5   0   6        1.30       -2.39      3.65 o 
  -4   0   6       92.36       80.54      5.93 o 
  -3   0   6      477.95      437.09     11.77 o 
  -2   0   6      428.42      419.55      9.61 o 
  -1   0   6       54.94       46.37      3.03 o 
   0   0   6      299.38      252.28      9.86 o 
   1   0   6       10.01       10.02      1.85 o 
   2   0   6     1082.49     1223.90     14.53 o 
   3   0   6      110.23       98.55      5.43 o 
   4   0   6      272.64      256.26      9.01 o 
   5   0   6      581.96      638.29     16.18 o 
   6   0   6       47.55       49.27      6.21 o 
  -6   1   6        0.18        2.98      3.52 o 
  -5   1   6        3.32        1.72      3.48 o 
  -4   1   6        2.16       -2.98      2.98 o 
  -3   1   6      239.01      226.14      8.41 o 
  -2   1   6        3.43        5.70      2.60 o 
  -1   1   6      763.71      713.99     10.05 o 
   0   1   6       94.39       86.44      2.70 o 
   1   1   6       93.37      106.99      4.17 o 
   2   1   6      481.40      506.61      9.70 o 
   3   1   6        0.08       -1.76      1.76 o 
   4   1   6       17.73       25.08      3.82 o 
   5   1   6      425.93      422.53     13.19 o 
   6   1   6       18.03       14.17      4.40 o 
  -6   2   6        0.03       -3.02      3.65 o 
  -5   2   6        5.73        8.09      3.44 o 
  -4   2   6       33.09       29.41      4.11 o 
  -3   2   6       79.28       68.10      5.13 o 
  -2   2   6      646.12      639.29     11.00 o 
  -1   2   6      152.41      150.66      5.07 o 
   0   2   6       83.84       66.47      3.22 o 
   1   2   6      618.67      688.07      9.35 o 
   2   2   6      148.09      173.28      5.79 o 
   3   2   6      188.22      175.37      6.59 o 
   4   2   6       54.83       59.46      4.75 o 
   5   2   6        2.07       -0.29      3.10 o 
   6   2   6       55.06       71.19      7.05 o 
  -6   3   6       11.71       12.37      4.95 o 
  -5   3   6        0.71        1.09      2.85 o 
  -4   3   6        0.68       -0.59      2.39 o 
  -3   3   6       79.00       76.88      5.04 o 
  -2   3   6      173.53      141.02      6.12 o 
  -1   3   6     1625.56     1697.27     16.13 o 
   0   3   6      625.23      617.11      6.34 o 
   1   3   6       20.42       19.81      2.60 o 
   2   3   6     4228.07     4492.67     28.41 o 
   3   3   6      104.56       95.01      5.14 o 
   4   3   6       24.65       29.49      3.44 o 
   5   3   6      272.14      269.99     10.64 o 
   6   3   6        1.13        5.37      4.32 o 
  -6   4   6        0.09        1.38      4.40 o 
  -5   4   6        0.63        1.47      3.10 o 
  -4   4   6        1.50        2.10      2.77 o 
  -3   4   6       17.12       14.72      3.06 o 
  -2   4   6       96.17       86.57      5.39 o 
  -1   4   6      298.76      284.14      7.32 o 
   0   4   6      147.07      144.31      3.48 o 
   1   4   6       99.83       96.36      4.43 o 
   2   4   6     1081.83     1213.19     14.28 o 
   3   4   6       22.99       33.61      3.06 o 
   4   4   6       64.60       84.44      5.55 o 
   5   4   6       42.26       61.10      5.54 o 
   6   4   6        3.37        5.37      4.23 o 
  -5   5   6        0.12       -2.31      3.52 o 
  -4   5   6        2.56        0.00      3.35 o 
  -3   5   6       20.47       21.43      3.57 o 
  -2   5   6       38.50       33.96      3.44 o 
  -1   5   6      129.89      139.28      5.48 o 
   0   5   6       44.71       48.30      2.24 o 
   1   5   6      503.59      496.21      9.42 o 
   2   5   6        0.71        2.81      1.68 o 
   3   5   6      647.59      687.27     13.15 o 
   4   5   6       76.08       81.90      5.42 o 
   5   5   6       84.18       86.76      6.30 o 
   6   5   6       12.19       15.81      5.58 o 
  -5   6   6        0.31       -4.23      4.23 o 
  -4   6   6        2.73        1.97      3.14 o 
  -3   6   6      480.81      497.28     12.76 o 
  -2   6   6      206.91      184.38      7.52 o 
  -1   6   6     1344.85     1454.31     17.03 o 
   0   6   6      550.32      616.59      8.84 o 
   1   6   6      129.26      170.29      5.95 o 
   2   6   6      438.36      464.05     10.16 o 
   3   6   6       94.54      106.63      5.43 o 
   4   6   6        0.50       -2.10      2.52 o 
   5   6   6       85.11       95.59      6.68 o 
   6   6   6       22.30       16.82      6.67 o 
  -5   7   6        6.18        5.11      4.02 o 
  -4   7   6       27.88       23.20      4.87 o 
  -3   7   6        2.85        3.48      3.10 o 
  -2   7   6        1.31        3.35      2.14 o 
  -1   7   6       25.37       32.77      3.44 o 
   0   7   6      401.92      430.64      7.02 o 
   1   7   6      341.58      355.33      9.02 o 
   2   7   6      176.55      151.41      6.08 o 
   3   7   6       64.48       70.54      4.75 o 
   4   7   6       10.96       10.94      2.56 o 
   5   7   6       28.26       28.15      4.82 o 
   6   7   6        6.38        7.21      4.28 o 
  -5   8   6        8.57       15.26      4.99 o 
  -4   8   6        0.22        5.62      2.85 o 
  -3   8   6      186.62      172.29      8.72 o 
  -2   8   6      186.59      173.59      8.01 o 
  -1   8   6       71.32       68.50      4.96 o 
   0   8   6      372.62      410.87      7.15 o 
   1   8   6        4.25        2.26      1.93 o 
   2   8   6        1.74        0.67      1.72 o 
   3   8   6       68.83       57.43      4.96 o 
   4   8   6        2.02        4.02      2.68 o 
   5   8   6        5.15        1.72      3.69 o 
   6   8   6        0.59       -2.05      3.94 o 
  -4   9   6        0.01       -2.01      3.81 o 
  -3   9   6       17.83       20.76      4.11 o 
  -2   9   6      142.27      136.04      7.62 o 
  -1   9   6       69.54       64.95      5.29 o 
   0   9   6       95.76       94.69      4.12 o 
   1   9   6        5.73        0.25      2.52 o 
   2   9   6      132.90      127.96      6.78 o 
   3   9   6      177.29      165.44      7.80 o 
   4   9   6      117.33       94.58      6.98 o 
   5   9   6       56.05       45.67      6.00 o 
   6   9   6        3.19        5.58      3.52 o 
  -4  10   6       47.29       47.50      6.29 o 
  -3  10   6        7.73        3.31      3.77 o 
  -2  10   6       39.39       36.84      5.16 o 
  -1  10   6        2.93       -3.06      3.06 o 
   0  10   6      186.41      184.43      5.57 o 
   1  10   6      187.80      172.56      7.63 o 
   2  10   6       17.85       14.39      3.31 o 
   3  10   6       24.89       21.56      4.11 o 
   4  10   6       24.20       18.16      4.28 o 
   5  10   6       34.19       31.38      5.37 o 
   6  10   6        0.90        0.88      3.86 o 
  -4  11   6      136.43      171.32     10.72 o 
  -3  11   6      141.07      141.40      8.87 o 
  -2  11   6       20.05       11.28      5.41 o 
  -1  11   6       24.23       24.66      4.57 o 
   0  11   6      137.72      124.79      5.13 o 
   1  11   6       73.91       77.63      5.80 o 
   2  11   6       23.73       19.51      3.40 o 
   3  11   6       50.88       52.89      5.21 o 
   4  11   6       20.63       27.72      3.82 o 
   5  11   6        7.44        8.93      4.82 o 
  -3  12   6       22.36       19.21      6.00 o 
  -2  12   6       19.64       21.26      5.03 o 
  -1  12   6        2.39        1.76      3.19 o 
   0  12   6      134.51      133.05      5.57 o 
   1  12   6        1.30       -3.56      3.56 o 
   2  12   6        4.19        3.27      3.06 o 
   3  12   6        8.25       14.97      3.23 o 
   4  12   6        0.56       -2.68      3.48 o 
   5  12   6        0.30       -1.72      3.40 o 
  -2  13   6        0.12       -1.26      3.94 o 
  -1  13   6        6.39       10.82      3.98 o 
   0  13   6        4.40        6.26      2.54 o 
   1  13   6        0.72        0.38      3.14 o 
   2  13   6       21.14       18.37      4.61 o 
   3  13   6        9.80        9.89      4.19 o 
   4  13   6       16.01       16.14      4.24 o 
   5  13   6        0.04       -3.23      4.36 o 
  -2  14   6        0.01       -1.38      4.49 o 
  -1  14   6        3.03        0.00      4.32 o 
   0  14   6        1.55        4.33      3.23 o 
   1  14   6        2.46        1.97      3.81 o 
   2  14   6       11.43        6.75      4.65 o 
   3  14   6        1.06        2.47      3.81 o 
   4  14   6        0.00       -2.68      3.81 o 
   0  15   6        1.68        3.90      2.58 o 
   1  15   6       25.83       27.30      5.79 o 
   2  15   6        0.76       -0.88      4.49 o 
   3  15   6       11.15       10.44      5.53 o 
  -2 -11   7       22.19       24.91      5.49 o 
  -1 -11   7        5.56       -4.32      4.78 o 
   0 -11   7       23.84       28.29      3.93 o 
   1 -11   7        9.72       13.12      4.57 o 
  -3 -10   7      161.22      156.13     10.60 o 
  -2 -10   7        0.36        0.00      4.11 o 
  -1 -10   7       10.84        4.32      4.53 o 
   0 -10   7       11.49        8.08      4.95 o 
   1 -10   7        0.50        2.47      4.28 o 
   2 -10   7        6.43       10.15      4.82 o 
  -4  -9   7       12.84       15.89      5.07 o 
  -3  -9   7       77.72       69.25      7.48 o 
  -2  -9   7       38.78       41.29      5.50 o 
  -1  -9   7       32.56       38.68      5.20 o 
   0  -9   7       17.38       18.69      4.30 o 
   1  -9   7        1.81        1.84      3.52 o 
   2  -9   7        0.24        0.42      3.31 o 
   3  -9   7        0.00       -4.57      4.57 o 
  -4  -8   7        0.47       -2.05      3.65 o 
  -3  -8   7       14.56       22.52      4.53 o 
  -2  -8   7       21.61       28.18      5.24 o 
  -1  -8   7       61.15       60.71      5.46 o 
   0  -8   7        2.65        6.61      2.08 o 
   1  -8   7        1.80        3.73      2.98 o 
   2  -8   7       76.41       64.55      6.43 o 
   3  -8   7        3.90       10.23      3.19 o 
   4  -8   7        0.03        4.65      3.90 o 
  -5  -7   7        6.17        3.56      5.03 o 
  -4  -7   7        0.76       -2.68      3.65 o 
  -3  -7   7       19.20       17.07      4.11 o 
  -2  -7   7       69.05       66.15      5.59 o 
  -1  -7   7      230.56      228.21      9.16 o 
   0  -7   7      151.40      156.93      6.57 o 
   1  -7   7       11.37        8.22      2.73 o 
   2  -7   7       11.72       24.61      3.86 o 
   3  -7   7        0.07        0.00      3.56 o 
   4  -7   7        1.90        3.44      3.98 o 
  -5  -6   7        1.18       -3.73      3.73 o 
  -4  -6   7        3.29        2.56      3.69 o 
  -3  -6   7       11.58       10.78      3.44 o 
  -2  -6   7        0.47        0.84      2.64 o 
  -1  -6   7       12.32       15.39      3.40 o 
   0  -6   7      136.61      134.74      4.79 o 
   1  -6   7       16.79       16.19      3.61 o 
   2  -6   7      120.80      100.32      6.94 o 
   3  -6   7      188.17      174.35      8.93 o 
   4  -6   7        0.37        3.60      3.86 o 
   5  -6   7        4.61        1.84      4.78 o 
  -5  -5   7        0.60       -4.28      4.28 o 
  -4  -5   7       10.41       13.04      3.77 o 
  -3  -5   7        7.98       14.42      3.06 o 
  -2  -5   7       10.77       10.65      2.98 o 
  -1  -5   7       21.10       27.31      3.36 o 
   0  -5   7       20.22       19.50      2.22 o 
   1  -5   7      237.50      246.09      8.83 o 
   2  -5   7       38.68       31.01      4.20 o 
   3  -5   7        7.66        4.74      3.06 o 
   4  -5   7       55.08       45.92      6.21 o 
   5  -5   7        3.13        4.36      4.36 o 
  -6  -4   7        0.40       -4.44      4.44 o 
  -5  -4   7        0.84       -1.55      3.48 o 
  -4  -4   7       14.16       21.85      3.69 o 
  -3  -4   7        6.19        4.40      2.77 o 
  -2  -4   7       64.93       65.79      4.92 o 
  -1  -4   7       84.81       89.69      5.17 o 
   0  -4   7       35.93       42.69      2.58 o 
   1  -4   7       45.48       45.09      3.82 o 
   2  -4   7        6.11        2.73      2.18 o 
   3  -4   7      285.73      311.48     10.65 o 
   4  -4   7       45.33       39.28      5.46 o 
   5  -4   7        9.75       12.33      4.15 o 
  -6  -3   7        1.75        4.53      3.77 o 
  -5  -3   7        0.00        1.13      3.65 o 
  -4  -3   7       21.81       21.85      4.03 o 
  -3  -3   7       36.46       28.62      3.78 o 
  -2  -3   7      171.12      163.98      6.66 o 
  -1  -3   7       30.81       30.09      3.23 o 
   0  -3   7      371.51      379.32      6.94 o 
   1  -3   7      162.58      150.98      6.07 o 
   2  -3   7       73.17       75.10      4.92 o 
   3  -3   7       29.94       28.91      4.15 o 
   4  -3   7       18.17       18.66      3.82 o 
   5  -3   7       17.49       15.94      5.12 o 
   6  -3   7       11.13       15.89      5.07 o 
  -6  -2   7       10.52        2.22      4.61 o 
  -5  -2   7        1.66        2.22      3.61 o 
  -4  -2   7        3.88        5.11      2.93 o 
  -3  -2   7       73.91       82.91      5.13 o 
  -2  -2   7        0.45        1.43      1.84 o 
  -1  -2   7       19.62       15.98      2.43 o 
   0  -2   7       85.35       94.31      3.33 o 
   1  -2   7       28.86       28.96      2.81 o 
   2  -2   7        5.15        8.26      2.18 o 
   3  -2   7      200.80      183.42      8.02 o 
   4  -2   7      480.58      460.21     13.60 o 
   5  -2   7        8.98       12.91      4.11 o 
   6  -2   7        3.29        0.88      4.57 o 
  -6  -1   7        0.01        9.26      2.52 o 
  -5  -1   7        0.32        0.38      3.23 o 
  -4  -1   7       44.24       48.06      4.57 o 
  -3  -1   7       50.31       44.00      4.41 o 
  -2  -1   7        4.46        0.00      2.18 o 
  -1  -1   7      297.96      290.62      7.86 o 
   0  -1   7      120.02      131.09      3.64 o 
   1  -1   7       94.88      109.21      4.93 o 
   2  -1   7      112.32      112.77      5.52 o 
   3  -1   7        6.87        8.60      2.60 o 
   4  -1   7       19.05       20.59      4.07 o 
   5  -1   7       39.43       45.40      5.71 o 
   6  -1   7        5.51        7.29      4.70 o 
  -6   0   7        0.11        2.18      3.86 o 
  -5   0   7       10.74       15.81      3.65 o 
  -4   0   7       19.07       16.57      4.32 o 
  -3   0   7       14.15       14.51      3.06 o 
  -2   0   7        2.80        5.66      2.05 o 
  -1   0   7        0.63        2.05      1.38 o 
   0   0   7       70.75       68.47      3.48 o 
   1   0   7        6.89        8.89      2.18 o 
   2   0   7      672.97      772.40     12.12 o 
   3   0   7      180.79      181.72      7.09 o 
   4   0   7      211.27      212.89      8.90 o 
   5   0   7      120.13      108.20      7.70 o 
   6   0   7       34.05       41.11      6.54 o 
  -6   1   7        6.58       10.61      4.74 o 
  -5   1   7        2.38        3.23      2.85 o 
  -4   1   7      279.37      249.00     10.10 o 
  -3   1   7     2152.29     2146.15     23.60 o 
  -2   1   7     2143.36     2277.39     21.71 o 
  -1   1   7        5.94        3.02      1.72 o 
   0   1   7       96.19       92.20      2.98 o 
   1   1   7     1121.93     1247.71     13.87 o 
   2   1   7       64.72       83.91      4.29 o 
   3   1   7       44.83       45.18      3.86 o 
   4   1   7      137.44      119.27      6.99 o 
   5   1   7        7.52        6.25      3.52 o 
   6   1   7       19.61       23.02      4.99 o 
  -6   2   7        0.81        4.90      3.77 o 
  -5   2   7        1.52        8.76      2.98 o 
  -4   2   7       67.66       67.70      5.80 o 
  -3   2   7       54.09       57.53      4.70 o 
  -2   2   7      147.02      126.10      5.82 o 
  -1   2   7       10.00        5.62      1.89 o 
   0   2   7       78.12       78.65      2.72 o 
   1   2   7        5.25        2.47      1.59 o 
   2   2   7        6.02       14.88      2.22 o 
   3   2   7      264.03      261.89      8.26 o 
   4   2   7       98.02       87.93      5.97 o 
   5   2   7       21.66       22.48      4.07 o 
   6   2   7       24.54       24.58      5.08 o 
  -6   3   7        4.10        7.29      3.81 o 
  -5   3   7        1.21       -0.38      2.85 o 
  -4   3   7       41.52       48.14      4.99 o 
  -3   3   7       35.22       38.02      3.78 o 
  -2   3   7       68.53       69.52      4.41 o 
  -1   3   7      434.09      484.33      8.94 o 
   0   3   7        1.49       -0.26      1.59 o 
   1   3   7        4.81        2.22      1.38 o 
   2   3   7       63.52       99.76      4.79 o 
   3   3   7       86.34       94.80      5.09 o 
   4   3   7        0.23        0.25      2.35 o 
   5   3   7      140.85      150.06      8.63 o 
   6   3   7       22.36       12.16      5.45 o 
  -6   4   7        9.60        5.12      5.20 o 
  -5   4   7       11.77       14.55      3.77 o 
  -4   4   7      129.27      141.44      7.87 o 
  -3   4   7      145.80      134.31      6.61 o 
  -2   4   7       16.05       14.26      2.52 o 
  -1   4   7      112.77      135.34      5.44 o 
   0   4   7      468.97      513.33      6.25 o 
   1   4   7      472.30      518.22      8.89 o 
   2   4   7       21.51       16.28      2.52 o 
   3   4   7       34.86       27.74      3.40 o 
   4   4   7       38.83       37.86      4.41 o 
   5   4   7      334.52      364.87     12.56 o 
   6   4   7       30.02       29.32      5.45 o 
  -5   5   7        2.52        2.77      3.90 o 
  -4   5   7        0.36       -3.44      3.44 o 
  -3   5   7       88.52       82.77      5.84 o 
  -2   5   7        3.50        4.90      2.10 o 
  -1   5   7       47.53       47.84      3.53 o 
   0   5   7       76.64       91.86      3.47 o 
   1   5   7      261.38      254.15      7.00 o 
   2   5   7      111.43      133.90      5.52 o 
   3   5   7       68.63       71.86      4.75 o 
   4   5   7       69.73       76.88      5.46 o 
   5   5   7        0.06       -3.77      3.77 o 
   6   5   7       48.97       42.43      6.67 o 
  -5   6   7       35.97       37.67      6.08 o 
  -4   6   7      130.32      130.10      7.95 o 
  -3   6   7      335.27      344.82     10.84 o 
  -2   6   7      474.67      441.94     11.42 o 
  -1   6   7       26.08       30.30      3.02 o 
   0   6   7      446.98      495.60      7.27 o 
   1   6   7        5.81        4.44      1.93 o 
   2   6   7      129.01      126.80      5.48 o 
   3   6   7       12.39       12.41      2.73 o 
   4   6   7       35.22       37.31      4.20 o 
   5   6   7       29.03       39.90      4.82 o 
   6   6   7       10.87       11.53      4.57 o 
  -5   7   7       24.04       31.25      5.62 o 
  -4   7   7       45.01       50.48      5.62 o 
  -3   7   7        0.12       -2.10      3.27 o 
  -2   7   7       78.16       80.56      5.51 o 
  -1   7   7      172.44      166.51      6.83 o 
   0   7   7       68.54       75.86      4.96 o 
   1   7   7       13.13        9.69      1.93 o 
   2   7   7      107.57       92.64      5.14 o 
   3   7   7        5.25        5.66      2.22 o 
   4   7   7      123.97      128.03      7.19 o 
   5   7   7        7.43        7.09      3.82 o 
   6   7   7       10.92       10.99      4.28 o 
  -5   8   7       24.89       26.09      5.87 o 
  -4   8   7       19.83       20.68      4.86 o 
  -3   8   7       78.92       79.48      6.60 o 
  -2   8   7      251.98      230.01      8.87 o 
  -1   8   7       35.68       39.28      3.82 o 
   0   8   7        4.82        4.74      1.56 o 
   1   8   7        3.09        1.05      2.26 o 
   2   8   7        9.48       11.66      2.73 o 
   3   8   7      132.16      120.02      6.53 o 
   4   8   7        0.04        3.81      2.52 o 
   5   8   7        1.70       -0.34      3.61 o 
   6   8   7        7.23        6.29      4.53 o 
  -4   9   7        1.35        6.54      3.27 o 
  -3   9   7       63.16       61.09      6.05 o 
  -2   9   7       30.84       36.92      4.36 o 
  -1   9   7        7.36        9.14      2.39 o 
   0   9   7       32.46       26.18      2.55 o 
   1   9   7       30.27       33.90      3.36 o 
   2   9   7       79.15       70.02      4.50 o 
   3   9   7      519.93      555.17     13.92 o 
   4   9   7       46.61       42.27      5.41 o 
   5   9   7       14.99        4.78      4.24 o 
   6   9   7        2.72        1.72      4.57 o 
  -4  10   7        3.29        8.76      4.19 o 
  -3  10   7       14.00       11.24      4.61 o 
  -2  10   7        2.03       -2.26      3.44 o 
  -1  10   7       43.95       43.19      4.49 o 
   0  10   7       43.34       44.10      3.09 o 
   1  10   7        3.60        2.60      2.98 o 
   2  10   7       22.79       30.37      3.90 o 
   3  10   7      285.68      247.63     10.06 o 
   4  10   7      301.55      292.65     11.70 o 
   5  10   7        1.55        6.16      3.23 o 
   6  10   7        1.04        1.34      4.19 o 
  -3  11   7        0.04       -1.63      3.48 o 
  -2  11   7       56.20       47.81      5.71 o 
  -1  11   7       86.14      103.95      6.76 o 
   0  11   7      124.81      127.80      5.30 o 
   1  11   7      204.40      221.68      9.07 o 
   2  11   7       26.32       29.57      3.78 o 
   3  11   7       82.03       94.32      6.51 o 
   4  11   7        0.82        1.09      3.35 o 
   5  11   7        1.72        3.27      3.35 o 
  -3  12   7       20.50       26.00      5.16 o 
  -2  12   7       12.53       18.32      4.36 o 
  -1  12   7       69.40       68.32      6.00 o 
   0  12   7      333.10      331.33     13.49 o 
   1  12   7       46.28       34.21      5.41 o 
   2  12   7        0.01        0.00      2.81 o 
   3  12   7        5.39        5.24      3.14 o 
   4  12   7        9.00       10.02      3.69 o 
   5  12   7        1.50       -1.30      4.32 o 
  -2  13   7        3.90        1.72      3.73 o 
  -1  13   7        7.01        8.55      4.32 o 
   0  13   7        0.12       -2.42      2.42 o 
   1  13   7        1.38       -2.14      3.69 o 
   2  13   7        4.31        2.18      3.06 o 
   3  13   7       32.37       30.16      5.29 o 
   4  13   7       78.78       82.77      7.56 o 
   5  13   7        4.96       10.65      4.78 o 
  -2  14   7        0.00        7.46      4.65 o 
  -1  14   7        8.49        6.41      4.86 o 
   0  14   7        6.82       -0.36      3.71 o 
   1  14   7       17.11       15.77      4.15 o 
   2  14   7        3.74       -0.38      4.11 o 
   3  14   7       51.89       70.80      7.01 o 
   4  14   7        0.59       -1.34      4.61 o 
   0  15   7        0.02        0.67      2.86 o 
   1  15   7       30.55       23.41      5.91 o 
   2  15   7       14.10       25.33      4.61 o 
   3  15   7        4.57       11.32      4.61 o 
  -1 -11   8        3.56        1.84      4.44 o 
   0 -11   8        7.76       10.63      3.07 o 
  -3 -10   8        0.11        4.11      4.11 o 
  -2 -10   8        7.50        4.32      4.70 o 
  -1 -10   8       21.83       23.86      5.37 o 
   0 -10   8        1.69        3.64      3.77 o 
   1 -10   8       26.19       42.70      5.58 o 
   2 -10   8        3.52        6.50      4.44 o 
  -4  -9   8       20.30       20.97      5.03 o 
  -3  -9   8        8.91       11.45      4.36 o 
  -2  -9   8      135.33      149.71      9.38 o 
  -1  -9   8       38.75       40.11      5.87 o 
   0  -9   8       10.07       13.84      2.79 o 
   1  -9   8        6.49        6.33      3.86 o 
   2  -9   8       13.13       17.02      4.86 o 
   3  -9   8       11.95        9.81      5.20 o 
  -4  -8   8        0.39       -5.41      5.41 o 
  -3  -8   8       19.19       13.34      4.86 o 
  -2  -8   8       65.43       69.45      6.59 o 
  -1  -8   8        3.72        5.58      3.27 o 
   0  -8   8       65.84       58.65      4.53 o 
   1  -8   8        1.04       -2.89      3.48 o 
   2  -8   8        0.01       -2.35      3.56 o 
   3  -8   8        0.07        8.17      3.35 o 
  -5  -7   8        3.41       12.16      4.19 o 
  -4  -7   8        0.29       -4.19      4.19 o 
  -3  -7   8        9.68        6.92      3.61 o 
  -2  -7   8       57.40       61.71      6.00 o 
  -1  -7   8        2.90        1.59      3.44 o 
   0  -7   8       18.51       23.20      2.86 o 
   1  -7   8       51.01       53.73      5.41 o 
   2  -7   8       31.60       25.17      4.91 o 
   3  -7   8        4.21        1.59      3.81 o 
   4  -7   8       12.26        9.90      4.78 o 
  -5  -6   8       12.28        8.89      4.28 o 
  -4  -6   8        1.39       -3.81      3.81 o 
  -3  -6   8       16.66       21.35      4.03 o 
  -2  -6   8       19.40       13.76      3.94 o 
  -1  -6   8       17.03       12.08      3.73 o 
   0  -6   8       54.17       46.93      3.50 o 
   1  -6   8      126.00      121.71      7.03 o 
   2  -6   8       99.54      118.28      7.40 o 
   3  -6   8       10.89       17.48      3.90 o 
   4  -6   8        0.37        3.35      4.02 o 
  -5  -5   8        7.59        8.93      3.98 o 
  -4  -5   8       16.81        8.76      4.65 o 
  -3  -5   8       21.26       20.55      4.03 o 
  -2  -5   8       45.29       50.79      4.45 o 
  -1  -5   8       28.65       32.77      3.52 o 
   0  -5   8       11.77       13.64      4.13 o 
   1  -5   8      248.61      247.11      9.08 o 
   2  -5   8      161.59      156.08      8.00 o 
   3  -5   8      269.06      232.49     10.51 o 
   4  -5   8       18.75       14.38      4.86 o 
   5  -5   8       44.38       59.25      6.67 o 
  -5  -4   8        8.10       21.30      3.86 o 
  -4  -4   8        4.84        5.20      3.94 o 
  -3  -4   8        0.21       -1.47      2.64 o 
  -2  -4   8        3.89        8.85      2.89 o 
  -1  -4   8       51.36       49.80      4.12 o 
   0  -4   8       35.20       40.34      3.74 o 
   1  -4   8      202.55      212.86      8.10 o 
   2  -4   8       10.96        8.09      3.23 o 
   3  -4   8      516.44      468.60     13.90 o 
   4  -4   8       11.46       14.13      4.11 o 
   5  -4   8       19.34       11.57      4.99 o 
  -5  -3   8        3.98        7.13      3.98 o 
  -4  -3   8        2.07       -0.34      2.89 o 
  -3  -3   8        3.64       10.65      2.43 o 
  -2  -3   8        0.55       -2.35      2.35 o 
  -1  -3   8        0.75        0.88      1.93 o 
   0  -3   8        6.60        6.73      1.55 o 
   1  -3   8       20.08       13.26      2.77 o 
   2  -3   8       25.88       27.35      3.69 o 
   3  -3   8       74.12       81.21      5.55 o 
   4  -3   8      118.16      134.09      8.20 o 
   5  -3   8        6.03        6.88      4.53 o 
  -6  -2   8        1.93       -1.38      4.32 o 
  -5  -2   8        1.98        0.75      3.94 o 
  -4  -2   8       23.21       26.34      4.07 o 
  -3  -2   8        2.50        0.54      2.72 o 
  -2  -2   8       38.00       36.22      3.61 o 
  -1  -2   8       25.06       23.04      2.52 o 
   0  -2   8       52.65       52.60      3.95 o 
   1  -2   8      216.42      227.50      7.48 o 
   2  -2   8      182.42      186.72      7.17 o 
   3  -2   8      908.83      917.60     17.41 o 
   4  -2   8       94.91       78.38      6.39 o 
   5  -2   8       18.25       11.16      4.40 o 
   6  -2   8       18.42       14.34      4.82 o 
  -6  -1   8        0.02        9.18      4.11 o 
  -5  -1   8        1.26        1.13      3.65 o 
  -4  -1   8        0.89        2.81      2.81 o 
  -3  -1   8        8.46        9.06      2.98 o 
  -2  -1   8      120.81      123.91      5.89 o 
  -1  -1   8      108.81      110.40      5.35 o 
   0  -1   8      288.53      284.89      7.19 o 
   1  -1   8      714.60      876.73     13.03 o 
   2  -1   8       15.18       19.08      2.98 o 
   3  -1   8      440.19      399.52     11.31 o 
   4  -1   8       29.64       30.25      4.28 o 
   5  -1   8       17.54       23.48      4.57 o 
   6  -1   8        0.20        3.10      4.36 o 
  -6   0   8        0.87        1.84      3.65 o 
  -5   0   8        4.85        4.90      3.81 o 
  -4   0   8        6.54       -0.92      5.11 o 
  -3   0   8        3.24        2.52      2.89 o 
  -2   0   8      177.82      172.72      6.92 o 
  -1   0   8      155.76      141.07      5.78 o 
   0   0   8       63.83       66.73      5.47 o 
   1   0   8      188.14      219.33      6.93 o 
   2   0   8      110.02      116.07      5.43 o 
   3   0   8       53.21       48.97      4.28 o 
   4   0   8      691.92      721.60     16.25 o 
   5   0   8        8.13        9.85      3.82 o 
   6   0   8        2.11        4.28      3.90 o 
  -6   1   8        0.89        5.03      3.86 o 
  -5   1   8       26.03       31.63      5.08 o 
  -4   1   8        1.20       -2.14      4.53 o 
  -3   1   8       26.58       23.49      4.36 o 
  -2   1   8      146.93      165.96      6.66 o 
  -1   1   8      260.20      272.04      7.67 o 
   0   1   8       13.49       14.16      1.59 o 
   1   1   8      871.77     1014.26     13.51 o 
   2   1   8      428.22      449.89     10.02 o 
   3   1   8       18.73       21.94      3.15 o 
   4   1   8      611.80      579.59     14.30 o 
   5   1   8       25.13       23.91      4.57 o 
   6   1   8        9.81        7.50      4.78 o 
  -6   2   8        0.13       -1.84      4.28 o 
  -5   2   8        0.22        0.75      3.40 o 
  -4   2   8      125.40      117.11      7.24 o 
  -3   2   8      199.54      207.62      8.31 o 
  -2   2   8      151.94      145.67      6.32 o 
  -1   2   8        0.74        0.34      1.68 o 
   0   2   8      192.15      217.88      7.83 o 
   1   2   8      361.49      346.17      8.27 o 
   2   2   8      319.80      304.15      8.16 o 
   3   2   8        0.36       -2.47      2.47 o 
   4   2   8        8.89       15.97      3.10 o 
   5   2   8       18.58       15.35      4.36 o 
   6   2   8        0.71        2.85      3.77 o 
  -5   3   8        0.00        6.96      3.52 o 
  -4   3   8      133.13      133.79      7.91 o 
  -3   3   8       40.25       30.22      4.28 o 
  -2   3   8      283.28      284.74      8.69 o 
  -1   3   8      569.83      588.54     11.17 o 
   0   3   8       11.87       12.98      1.33 o 
   1   3   8      305.57      368.92      8.51 o 
   2   3   8       93.62       97.34      4.88 o 
   3   3   8       20.99       23.91      3.23 o 
   4   3   8        7.81        2.39      3.10 o 
   5   3   8       12.63       12.50      4.44 o 
   6   3   8        6.77       11.28      4.61 o 
  -5   4   8        4.38        0.38      3.90 o 
  -4   4   8      121.64      126.17      7.95 o 
  -3   4   8      156.68      145.75      7.25 o 
  -2   4   8        4.50        4.32      2.39 o 
  -1   4   8      312.61      354.94      8.83 o 
   0   4   8       77.99       60.25     10.03 o 
   1   4   8      513.37      579.98     10.08 o 
   2   4   8       51.11       50.37      3.74 o 
   3   4   8       73.95       83.26      4.92 o 
   4   4   8      164.55      188.37      8.26 o 
   5   4   8        0.61       -2.31      4.23 o 
   6   4   8        0.81       -4.44      4.44 o 
  -5   5   8        1.39        2.05      3.73 o 
  -4   5   8        4.85        0.34      3.98 o 
  -3   5   8       35.64       42.80      4.74 o 
  -2   5   8        0.03       -1.59      1.93 o 
  -1   5   8       89.02      102.48      5.09 o 
   0   5   8      270.22      277.53      5.46 o 
   1   5   8      464.52      480.68     10.10 o 
   2   5   8      318.09      352.13      9.21 o 
   3   5   8      132.26      117.29      5.94 o 
   4   5   8      211.98      228.21      9.16 o 
   5   5   8      138.80      153.49      8.84 o 
   6   5   8        9.16        4.82      4.74 o 
  -5   6   8       10.59       18.70      4.44 o 
  -4   6   8      113.09      100.98      7.48 o 
  -3   6   8      265.53      226.42      9.55 o 
  -2   6   8        5.03        4.11      2.64 o 
  -1   6   8        4.67        3.73      2.26 o 
   0   6   8       97.23       97.08      4.80 o 
   1   6   8       87.68      107.24      5.30 o 
   2   6   8        5.74        8.22      2.35 o 
   3   6   8      213.07      196.23      7.81 o 
   4   6   8      180.10      196.19      8.60 o 
   5   6   8       66.17       62.95      6.13 o 
   6   6   8        2.22       -0.80      4.19 o 
  -5   7   8        4.05        6.67      3.98 o 
  -4   7   8        8.16        2.60      4.36 o 
  -3   7   8      139.58      146.91      8.04 o 
  -2   7   8        5.87        4.70      3.19 o 
  -1   7   8      180.03      191.69      7.47 o 
   0   7   8      156.93      159.45      4.57 o 
   1   7   8       37.59       42.73      3.65 o 
   2   7   8      152.49      161.83      6.79 o 
   3   7   8       32.52       35.54      3.65 o 
   4   7   8       24.59       23.37      3.99 o 
   5   7   8        9.60       12.75      3.90 o 
   6   7   8        0.10       -1.68      3.98 o 
  -5   8   8        6.37        0.92      5.03 o 
  -4   8   8        0.22        2.77      5.03 o 
  -3   8   8       39.01       46.03      5.08 o 
  -2   8   8      121.30      127.85      6.94 o 
  -1   8   8      139.33      143.98      6.74 o 
   0   8   8       13.92       26.21     10.15 o 
   1   8   8       61.66       49.83      4.20 o 
   2   8   8       20.30       23.53      3.40 o 
   3   8   8       10.75       13.29      3.02 o 
   4   8   8        4.92        5.45      3.23 o 
   5   8   8        8.56       10.36      3.69 o 
   6   8   8        0.12        2.14      3.56 o 
  -4   9   8        8.04        6.25      3.90 o 
  -3   9   8       17.57       17.78      4.65 o 
  -2   9   8       37.56       39.53      4.78 o 
  -1   9   8        9.77        6.21      2.89 o 
   0   9   8      182.60      204.09      5.58 o 
   1   9   8       21.53       22.90      3.27 o 
   2   9   8      161.92      159.15      7.42 o 
   3   9   8        2.79        5.03      2.47 o 
   4   9   8       38.91       27.15      4.15 o 
   5   9   8      102.06      100.82      8.24 o 
   6   9   8        0.00        1.30      3.81 o 
  -4  10   8        1.85        8.47      3.81 o 
  -3  10   8        0.88        9.93      3.02 o 
  -2  10   8        0.54       -3.19      3.19 o 
  -1  10   8      158.50      162.00      8.30 o 
   0  10   8      242.13      254.28      6.69 o 
   1  10   8       15.25       13.42      2.89 o 
   2  10   8        0.01        1.13      2.31 o 
   3  10   8       18.57        6.92      4.11 o 
   4  10   8      110.39      108.59      7.74 o 
   5  10   8       36.56       42.25      6.08 o 
   6  10   8       38.12       41.49      6.54 o 
  -3  11   8        9.69        7.04      3.90 o 
  -2  11   8       48.62       47.26      5.96 o 
  -1  11   8       42.22       51.32      5.08 o 
   0  11   8       19.25       18.00      2.37 o 
   1  11   8       74.58       70.74      5.84 o 
   2  11   8        5.73        8.51      3.40 o 
   3  11   8       33.08       26.14      4.49 o 
   4  11   8       80.98       73.76      6.59 o 
   5  11   8       17.40       21.05      4.91 o 
  -3  12   8        4.84       -4.11      4.11 o 
  -2  12   8        4.60        5.16      3.90 o 
  -1  12   8       76.28       69.72      6.85 o 
   0  12   8        8.94        5.69      2.97 o 
   1  12   8       13.57        8.18      3.86 o 
   2  12   8        1.62        2.68      2.85 o 
   3  12   8       63.30       60.63      6.17 o 
   4  12   8        1.51        2.72      4.28 o 
   5  12   8        0.05        3.06      3.90 o 
  -2  13   8        8.83        6.04      4.28 o 
  -1  13   8        0.53       -2.35      3.19 o 
   0  13   8       19.21       16.41      2.87 o 
   1  13   8       30.32       35.70      5.33 o 
   2  13   8       13.59       22.31      3.48 o 
   3  13   8       51.80       57.42      6.25 o 
   4  13   8       67.26       63.23      7.68 o 
   5  13   8        0.16       -4.44      4.44 o 
  -1  14   8        4.06        7.76      4.95 o 
   0  14   8        5.19        4.97      3.67 o 
   1  14   8       69.79       75.07      6.97 o 
   2  14   8        3.71        9.22      3.65 o 
   3  14   8       26.68       31.84      5.08 o 
   4  14   8      144.58      185.66     10.98 o 
   0  15   8        0.54        1.56      2.79 o 
   1  15   8        0.00       -0.42      3.69 o 
   2  15   8       24.73       34.64      5.37 o 
   3  15   8       10.70       10.48      4.70 o 
  -2 -10   9        3.49       -4.61      4.61 o 
  -1 -10   9        0.18        4.44      3.40 o 
   0 -10   9        0.01       -2.83      2.83 o 
   1 -10   9       26.08       28.60      6.63 o 
  -3  -9   9       26.16       30.16      4.95 o 
  -2  -9   9       13.65        9.69      4.61 o 
  -1  -9   9        0.07        4.90      3.31 o 
   0  -9   9        5.19        5.87      4.70 o 
   1  -9   9        4.07       13.50      4.02 o 
   2  -9   9        0.29       -2.68      4.69 o 
  -4  -8   9        0.22        0.46      3.94 o 
  -3  -8   9       25.53       35.15      5.33 o 
  -2  -8   9       63.96       60.29      7.18 o 
  -1  -8   9        0.47        1.84      3.14 o 
   0  -8   9        0.44        0.95      2.58 o 
   1  -8   9        5.64        0.75      4.36 o 
   2  -8   9        0.60       -2.47      3.90 o 
   3  -8   9       14.92       22.22      4.99 o 
  -4  -7   9        0.02       -4.36      4.44 o 
  -3  -7   9        2.34       -1.93      4.19 o 
  -2  -7   9       31.85       35.11      4.91 o 
  -1  -7   9       74.21       74.89      6.38 o 
   0  -7   9        1.76        2.86      1.94 o 
   1  -7   9        0.27       -1.76      3.23 o 
   2  -7   9       69.29       63.19      7.10 o 
   3  -7   9       85.30       91.77      7.64 o 
  -4  -6   9        0.23       -3.98      3.98 o 
  -3  -6   9       21.28       25.42      5.33 o 
  -2  -6   9       60.06       65.54      5.96 o 
  -1  -6   9       37.62       28.45      4.99 o 
   0  -6   9        0.14       -2.15      2.15 o 
   1  -6   9       21.71       17.28      3.77 o 
   2  -6   9      246.41      220.47     10.04 o 
   3  -6   9        4.01       11.57      4.11 o 
   4  -6   9        1.87        0.42      4.19 o 
  -5  -5   9        1.65        1.80      4.36 o 
  -4  -5   9        0.11       -4.19      4.19 o 
  -3  -5   9        5.64        3.40      3.19 o 
  -2  -5   9        7.74       11.03      3.10 o 
  -1  -5   9       17.75       19.17      3.44 o 
   0  -5   9      144.83      148.04      5.19 o 
   1  -5   9      147.54      137.49      7.79 o 
   2  -5   9        6.30        4.78      3.27 o 
   3  -5   9      325.52      338.00     12.47 o 
   4  -5   9       10.12        4.91      5.12 o 
  -5  -4   9       16.32       12.08      4.82 o 
  -4  -4   9       26.59       29.19      4.87 o 
  -3  -4   9       51.15       46.76      5.50 o 
  -2  -4   9      100.74       90.06      6.10 o 
  -1  -4   9       17.87       17.11      3.69 o 
   0  -4   9       38.43       33.96      7.58 o 
   1  -4   9      462.54      462.11     12.50 o 
   2  -4   9      225.60      266.16      9.79 o 
   3  -4   9      156.34      164.46      8.71 o 
   4  -4   9       21.11       17.99      5.45 o 
   5  -4   9        6.82        5.37      4.53 o 
  -5  -3   9        2.31        2.93      4.11 o 
  -4  -3   9        2.66       -0.71      3.65 o 
  -3  -3   9       56.98       53.74      5.08 o 
  -2  -3   9        7.92        5.83      2.81 o 
  -1  -3   9      119.03      139.01      6.52 o 
   0  -3   9      350.24      340.76      7.23 o 
   1  -3   9       66.42       74.27      5.29 o 
   2  -3   9        2.24        0.25      2.31 o 
   3  -3   9       30.18       28.57      4.24 o 
   4  -3   9        0.59        1.09      3.10 o 
   5  -3   9        0.29        0.84      4.07 o 
  -5  -2   9        0.41        2.43      3.44 o 
  -4  -2   9       10.98        7.55      3.82 o 
  -3  -2   9       19.27       20.59      3.86 o 
  -2  -2   9        0.05        2.52      2.10 o 
  -1  -2   9       88.79       82.71      5.17 o 
   0  -2   9        4.38        3.82      2.18 o 
   1  -2   9      477.14      482.20     11.38 o 
   2  -2   9       35.04       34.50      3.94 o 
   3  -2   9      197.86      217.98      8.94 o 
   4  -2   9       22.40       13.51      4.74 o 
   5  -2   9        3.06       -0.80      3.77 o 
  -5  -1   9       24.25       22.40      5.12 o 
  -4  -1   9        0.81        0.67      2.98 o 
  -3  -1   9        1.48        1.68      2.64 o 
  -2  -1   9       88.93       84.59      5.38 o 
  -1  -1   9      137.39      144.05      6.36 o 
   0  -1   9        1.10        2.37      1.33 o 
   1  -1   9      372.43      382.40      9.90 o 
   2  -1   9       46.20       44.42      3.90 o 
   3  -1   9       85.01       84.69      5.84 o 
   4  -1   9       87.08       78.62      6.34 o 
   5  -1   9        5.60        3.44      4.02 o 
   6  -1   9        5.51        5.53      4.65 o 
  -5   0   9        4.39        4.36      4.19 o 
  -4   0   9        1.03        1.30      3.90 o 
  -3   0   9      128.95      129.41      7.03 o 
  -2   0   9       18.85       14.01      3.10 o 
  -1   0   9       53.79       66.49      4.37 o 
   0   0   9      105.88      107.92      4.84 o 
   1   0   9      442.24      471.26     10.79 o 
   2   0   9       10.56        9.56      2.77 o 
   3   0   9      135.59      140.83      7.79 o 
   4   0   9       10.65       15.60      4.28 o 
   5   0   9        4.08        2.93      4.07 o 
   6   0   9        6.98        1.34      5.28 o 
  -5   1   9        7.15        5.11      4.36 o 
  -4   1   9     1006.42     1067.04     19.63 o 
  -3   1   9      299.75      272.49      9.77 o 
  -2   1   9      128.29      125.40      6.15 o 
  -1   1   9        2.91        1.93      2.18 o 
   0   1   9       55.89       49.88      2.64 o 
   1   1   9       40.26       40.22      4.20 o 
   2   1   9       39.46       35.05      3.78 o 
   3   1   9       52.21       46.99      4.45 o 
   4   1   9      188.61      177.95      8.81 o 
   5   1   9       14.63       14.30      3.98 o 
   6   1   9        5.97        3.90      4.02 o 
  -5   2   9        3.17        0.80      4.40 o 
  -4   2   9      139.25      132.71      8.54 o 
  -3   2   9       34.93       27.23      4.66 o 
  -2   2   9        0.64        0.46      2.35 o 
  -1   2   9       10.42       13.25      2.68 o 
   0   2   9      213.55      199.28      4.77 o 
   1   2   9        0.35       -1.26      1.68 o 
   2   2   9      156.98      172.83      6.49 o 
   3   2   9        7.31        6.16      2.98 o 
   4   2   9       55.45       52.82      4.95 o 
   5   2   9       39.83       40.11      5.08 o 
   6   2   9        1.76       -4.61      4.61 o 
  -5   3   9        2.90       11.70      3.69 o 
  -4   3   9      104.84      124.17      7.65 o 
  -3   3   9      150.27      150.93      8.13 o 
  -2   3   9        9.51       13.17      2.35 o 
  -1   3   9       27.55       33.36      3.48 o 
   0   3   9       55.77       53.46      2.69 o 
   1   3   9       25.25       23.42      2.77 o 
   2   3   9       39.43       35.73      3.19 o 
   3   3   9        2.51        2.56      2.68 o 
   4   3   9       38.10       40.66      4.99 o 
   5   3   9      152.04      137.74      8.25 o 
   6   3   9       18.22       22.48      4.99 o 
  -5   4   9        9.30        7.84      4.19 o 
  -4   4   9      106.63      111.14      7.52 o 
  -3   4   9      250.11      254.83      9.42 o 
  -2   4   9       35.30       28.50      3.69 o 
  -1   4   9      157.86      163.52      6.58 o 
   0   4   9        3.47        7.60      1.44 o 
   1   4   9      228.79      242.94      7.45 o 
   2   4   9        0.00        0.80      1.93 o 
   3   4   9       12.64       10.99      2.81 o 
   4   4   9      277.64      252.96      9.76 o 
   5   4   9       31.01       25.26      5.16 o 
   6   4   9        9.13       11.99      4.02 o 
  -5   5   9        0.09       -4.32      4.32 o 
  -4   5   9        4.10        1.76      3.52 o 
  -3   5   9       31.76       27.40      4.36 o 
  -2   5   9        9.53        8.26      2.52 o 
  -1   5   9        5.73        7.71      2.14 o 
   0   5   9       51.55       46.64      2.70 o 
   1   5   9       79.66       98.53      4.71 o 
   2   5   9      286.79      292.19      8.73 o 
   3   5   9        0.10        1.89      2.22 o 
   4   5   9        4.72        0.29      3.40 o 
   5   5   9       38.29       32.90      5.71 o 
   6   5   9       12.54       23.98      4.82 o 
  -5   6   9        1.65       13.16      4.02 o 
  -4   6   9       51.29       56.75      5.79 o 
  -3   6   9      107.20       97.00      6.52 o 
  -2   6   9       14.82       11.83      3.31 o 
  -1   6   9      184.45      173.93      7.09 o 
   0   6   9       18.96       21.90      2.18 o 
   1   6   9        3.92        7.80      2.05 o 
   2   6   9      123.64      140.52      6.32 o 
   3   6   9      106.83      102.22      6.69 o 
   4   6   9        1.17       -3.10      3.10 o 
   5   6   9        0.45       -2.77      3.02 o 
   6   6   9        0.26       -2.10      4.23 o 
  -5   7   9        0.06        2.72      3.90 o 
  -4   7   9       13.31       14.17      4.61 o 
  -3   7   9       18.43       15.14      3.86 o 
  -2   7   9        0.07       -0.25      2.89 o 
  -1   7   9       50.58       52.82      4.70 o 
   0   7   9      291.64      289.42     11.16 o 
   1   7   9      282.39      306.38      8.85 o 
   2   7   9        2.78        5.03      2.14 o 
   3   7   9       60.83       52.71      4.24 o 
   4   7   9       50.01       51.55      4.95 o 
   5   7   9       32.29       30.54      4.87 o 
   6   7   9       24.30       31.33      5.79 o 
  -4   8   9        5.06       -0.80      3.52 o 
  -3   8   9       15.91       10.61      3.40 o 
  -2   8   9       52.53       60.87      5.25 o 
  -1   8   9      113.42      125.45      6.77 o 
   0   8   9      111.65      106.22      4.20 o 
   1   8   9       90.89       89.19      5.30 o 
   2   8   9       16.45       16.86      3.02 o 
   3   8   9       53.63       52.40      4.95 o 
   4   8   9        4.45        2.81      3.10 o 
   5   8   9       84.08       85.48      7.02 o 
   6   8   9        0.01        1.30      3.90 o 
  -4   9   9        2.08       -0.42      4.44 o 
  -3   9   9        4.64       -0.71      3.65 o 
  -2   9   9        8.07        8.55      2.98 o 
  -1   9   9       39.30       37.14      4.24 o 
   0   9   9        1.33        3.72      2.69 o 
   1   9   9       21.08       13.21      2.89 o 
   2   9   9      178.42      168.70      8.18 o 
   3   9   9      326.10      355.44     11.43 o 
   4   9   9       19.26       23.32      3.86 o 
   5   9   9       14.66       22.48      4.44 o 
   6   9   9        1.78        8.47      3.65 o 
  -4  10   9        0.65       -1.38      4.11 o 
  -3  10   9        0.33       -0.38      3.14 o 
  -2  10   9        2.19       -1.38      3.06 o 
  -1  10   9       72.05       77.71      6.13 o 
   0  10   9        2.28        1.27      2.03 o 
   1  10   9       59.77       48.42      4.91 o 
   2  10   9      344.04      298.99     10.71 o 
   3  10   9       64.46       41.24      5.29 o 
   4  10   9       92.58       89.46      7.02 o 
   5  10   9        0.50        1.97      3.90 o 
   6  10   9        5.00        5.99      4.57 o 
  -3  11   9        1.51       -0.42      4.11 o 
  -2  11   9       77.25       74.80      6.72 o 
  -1  11   9       40.76       49.60      5.04 o 
   0  11   9      161.76      178.17     13.16 o 
   1  11   9       51.14       53.69      5.29 o 
   2  11   9      277.78      296.84     11.03 o 
   3  11   9      129.78      105.07      7.57 o 
   4  11   9       27.22       32.17      5.16 o 
   5  11   9       17.07       19.29      5.20 o 
  -3  12   9        0.33       -1.38      3.94 o 
  -2  12   9       42.48       52.45      6.38 o 
  -1  12   9      173.96      176.07      9.09 o 
   0  12   9       40.02       44.27      8.75 o 
   1  12   9       21.24       17.70      4.24 o 
   2  12   9       43.16       34.71      4.57 o 
   3  12   9        6.58        9.01      3.44 o 
   4  12   9       11.85        1.17      5.07 o 
   5  12   9        9.52       14.17      4.23 o 
  -2  13   9        3.58        8.76      4.32 o 
  -1  13   9       17.79       21.22      4.78 o 
   0  13   9       23.94       23.71      3.43 o 
   1  13   9       39.96       33.02      4.99 o 
   2  13   9        7.15       13.75      3.44 o 
   3  13   9      123.86      134.96      8.62 o 
   4  13   9       54.32       58.88      7.05 o 
  -1  14   9        0.48        5.24      4.15 o 
   0  14   9        0.02        1.49      2.87 o 
   1  14   9        6.96        1.22      4.11 o 
   2  14   9        0.35        1.22      3.90 o 
   3  14   9       18.49       15.22      4.65 o 
   4  14   9       64.94       68.68      8.19 o 
   0  15   9        9.98       13.29      3.33 o 
   1  15   9       15.89       14.93      4.65 o 
   2  15   9        7.39        6.20      4.23 o 
   3  15   9        0.32       -0.46      4.32 o 
  -2  -9  10        5.12        4.49      4.23 o 
  -1  -9  10        2.43        6.54      3.77 o 
   0  -9  10        8.04        2.93      3.04 o 
   1  -9  10        0.01        2.26      4.36 o 
  -3  -8  10       25.96       29.40      6.38 o 
  -2  -8  10        3.18       10.40      4.36 o 
  -1  -8  10       16.14       20.00      4.07 o 
   0  -8  10        0.01       -2.41      2.53 o 
   1  -8  10        6.85       13.58      3.82 o 
   2  -8  10        0.09       -4.28      4.28 o 
  -4  -7  10        1.31       -4.57      4.57 o 
  -3  -7  10        6.63        2.89      4.23 o 
  -2  -7  10        0.00       -1.55      3.19 o 
  -1  -7  10        0.33       -1.47      3.52 o 
   0  -7  10      106.52      107.09      6.03 o 
   1  -7  10       43.78       44.15      5.83 o 
   2  -7  10       69.70       80.74      7.35 o 
   3  -7  10       22.31       23.95      5.33 o 
  -4  -6  10        2.01        1.76      4.36 o 
  -3  -6  10        3.62        5.83      3.35 o 
  -2  -6  10       14.79       19.96      3.94 o 
  -1  -6  10       83.21       84.40      6.64 o 
   0  -6  10        1.68       -3.19      3.19 o 
   1  -6  10       14.20       16.94      4.15 o 
   2  -6  10       73.55       80.25      7.35 o 
   3  -6  10       27.47       26.68      5.66 o 
   4  -6  10       33.78       38.89      6.33 o 
  -4  -5  10        7.76        2.89      4.19 o 
  -3  -5  10        4.18        8.38      4.07 o 
  -2  -5  10        0.32        2.64      2.35 o 
  -1  -5  10        0.00       -3.31      3.31 o 
   0  -5  10        3.32        2.42      2.27 o 
   1  -5  10      405.85      377.78     12.63 o 
   2  -5  10      368.44      338.54     12.32 o 
   3  -5  10       48.57       40.71      5.79 o 
   4  -5  10        1.62       -1.30      4.02 o 
  -5  -4  10        0.03       -4.49      4.49 o 
  -4  -4  10        0.14        1.17      3.69 o 
  -3  -4  10       39.07       38.65      4.99 o 
  -2  -4  10        0.07        0.92      2.77 o 
  -1  -4  10       27.55       23.37      4.11 o 
   0  -4  10      130.16      129.95      5.12 o 
   1  -4  10        3.54        2.35      3.23 o 
   2  -4  10      275.64      256.76     10.26 o 
   3  -4  10       58.57       68.93      6.72 o 
   4  -4  10        7.19        4.86      3.56 o 
  -5  -3  10        2.05        1.34      4.11 o 
  -4  -3  10        1.45       -0.75      3.31 o 
  -3  -3  10       20.63       26.51      4.36 o 
  -2  -3  10       52.07       56.97      5.25 o 
  -1  -3  10        8.99       10.19      3.10 o 
   0  -3  10        0.59        1.28      1.91 o 
   1  -3  10        8.08        2.68      2.98 o 
   2  -3  10       17.92       16.31      4.07 o 
   3  -3  10        8.14       12.16      3.90 o 
   4  -3  10        5.35       12.54      3.90 o 
   5  -3  10        3.22        6.20      4.28 o 
  -5  -2  10        0.01        5.58      3.98 o 
  -4  -2  10        5.18        5.83      3.44 o 
  -3  -2  10      118.99      132.23      7.65 o 
  -2  -2  10       46.48       43.45      4.95 o 
  -1  -2  10       24.64       16.78      3.48 o 
   0  -2  10      296.90      303.52      8.28 o 
   1  -2  10      274.75      269.26      9.14 o 
   2  -2  10       71.89       65.70      5.42 o 
   3  -2  10       44.05       40.08      4.74 o 
   4  -2  10      133.07      132.74      8.29 o 
   5  -2  10        4.82        7.17      3.69 o 
  -5  -1  10       18.93       21.09      5.62 o 
  -4  -1  10        8.78        3.56      3.94 o 
  -3  -1  10       49.75       57.80      5.12 o 
  -2  -1  10       31.71       31.18      4.15 o 
  -1  -1  10       27.19       35.16      3.82 o 
   0  -1  10      208.40      225.18      6.82 o 
   1  -1  10        5.24        3.48      2.22 o 
   2  -1  10      113.49      104.34      6.23 o 
   3  -1  10       22.55       18.58      3.94 o 
   4  -1  10        4.97        0.00      3.82 o 
   5  -1  10        4.33        7.67      4.32 o 
  -5   0  10        4.06       15.85      4.95 o 
  -4   0  10        0.06       -3.90      3.90 o 
  -3   0  10       45.51       46.00      4.78 o 
  -2   0  10        0.07       -2.39      2.39 o 
  -1   0  10       45.39       43.96      3.86 o 
   0   0  10        0.09       -2.80      2.80 o 
   1   0  10       27.70       34.49      3.40 o 
   2   0  10      135.01      134.62      6.78 o 
   3   0  10      176.86      201.61      8.68 o 
   4   0  10        6.03        5.20      3.69 o 
   5   0  10        5.76       -1.55      6.71 o 
   6   0  10        4.14       -0.46      5.28 o 
  -5   1  10       32.53       26.18      6.46 o 
  -4   1  10       88.68      107.64      8.15 o 
  -3   1  10        3.22        4.07      3.14 o 
  -2   1  10      167.09      172.68      7.59 o 
  -1   1  10       15.77       20.26      2.98 o 
   0   1  10       41.58       49.23      2.79 o 
   1   1  10       73.75       73.64      4.37 o 
   2   1  10      133.47      137.80      6.53 o 
   3   1  10      441.57      407.25     11.69 o 
   4   1  10       80.68       82.81      6.39 o 
   5   1  10       18.07       14.59      4.36 o 
   6   1  10        1.45        3.61      4.15 o 
  -5   2  10      152.06      162.58     10.01 o 
  -4   2  10       91.17       74.41      6.89 o 
  -3   2  10      243.51      222.27      9.12 o 
  -2   2  10        1.14        0.50      2.10 o 
  -1   2  10      196.54      175.39      6.76 o 
   0   2  10      313.46      327.48     16.17 o 
   1   2  10        0.38       -1.97      1.97 o 
   2   2  10        0.99       -1.93      1.93 o 
   3   2  10       42.88       37.99      4.24 o 
   4   2  10        0.01       -1.51      2.60 o 
   5   2  10        2.03       -3.81      3.81 o 
   6   2  10        1.60        5.70      4.44 o 
  -5   3  10       33.64       29.07      6.50 o 
  -4   3  10       78.56       70.61      6.80 o 
  -3   3  10       36.89       31.89      4.66 o 
  -2   3  10        1.08       -1.22      2.52 o 
  -1   3  10        5.63        4.74      2.14 o 
   0   3  10        0.59        4.09      1.44 o 
   1   3  10       25.08       23.20      3.19 o 
   2   3  10        3.97        2.60      2.43 o 
   3   3  10        6.98        6.29      3.02 o 
   4   3  10       20.22       20.34      4.11 o 
   5   3  10        4.02        5.03      3.44 o 
   6   3  10        0.48       -4.61      4.61 o 
  -5   4  10        6.95        2.56      4.57 o 
  -4   4  10      100.60       88.93      7.14 o 
  -3   4  10       48.01       47.81      5.20 o 
  -2   4  10        1.48        0.75      2.60 o 
  -1   4  10        1.15        0.21      2.10 o 
   0   4  10       86.90       93.48      4.67 o 
   1   4  10      178.23      172.17      6.58 o 
   2   4  10        0.88        0.88      2.18 o 
   3   4  10      496.30      490.12     12.39 o 
   4   4  10       31.39       39.27      4.87 o 
   5   4  10       11.32       14.26      3.98 o 
   6   4  10        0.01       -3.86      4.11 o 
  -5   5  10        0.26       -0.88      4.90 o 
  -4   5  10        3.12        4.78      3.94 o 
  -3   5  10        2.74       -1.22      3.56 o 
  -2   5  10        1.64        1.84      2.39 o 
  -1   5  10       76.62       82.30      5.00 o 
   0   5  10      302.52      303.47      6.41 o 
   1   5  10        5.75       13.08      2.26 o 
   2   5  10       45.01       48.24      3.86 o 
   3   5  10      444.20      419.39     11.56 o 
   4   5  10      310.38      308.98     11.33 o 
   5   5  10       47.65       53.51      5.79 o 
   6   5  10        0.05       -0.42      4.15 o 
  -5   6  10        2.26        0.46      4.49 o 
  -4   6  10        7.10        6.50      4.07 o 
  -3   6  10        7.38        8.01      3.35 o 
  -2   6  10        1.69       -1.38      2.60 o 
  -1   6  10       64.24       61.80      5.00 o 
   0   6  10        0.15        0.66      1.45 o 
   1   6  10        0.88        0.21      2.01 o 
   2   6  10        0.40        2.56      1.93 o 
   3   6  10      161.51      151.80      7.42 o 
   4   6  10      238.79      236.75      9.83 o 
   5   6  10       75.57       60.60      6.64 o 
   6   6  10        1.80        0.42      3.35 o 
  -4   7  10       10.19       16.73      4.23 o 
  -3   7  10       21.95       23.28      4.11 o 
  -2   7  10       50.52       48.03      4.87 o 
  -1   7  10       23.42       23.91      3.82 o 
   0   7  10        0.53        0.72      1.63 o 
   1   7  10       33.93       31.81      3.61 o 
   2   7  10       55.55       59.30      4.87 o 
   3   7  10        8.64        8.13      2.64 o 
   4   7  10        6.07        3.73      2.85 o 
   5   7  10        0.48        0.71      3.27 o 
   6   7  10       17.79       11.32      5.03 o 
  -4   8  10        1.52        6.71      3.35 o 
  -3   8  10        3.92        0.00      3.81 o 
  -2   8  10       64.66       50.52      5.67 o 
  -1   8  10       11.78        9.56      3.10 o 
   0   8  10      168.38      156.00     10.26 o 
   1   8  10       11.78       15.56      2.85 o 
   2   8  10      111.83      120.99      6.39 o 
   3   8  10       58.69       55.97      4.95 o 
   4   8  10       17.50       12.96      4.24 o 
   5   8  10        7.54        4.91      3.82 o 
   6   8  10        6.69        3.56      4.11 o 
  -4   9  10        0.29        2.22      4.02 o 
  -3   9  10        0.42       -3.94      3.94 o 
  -2   9  10       25.86       34.27      4.78 o 
  -1   9  10       44.13       46.76      4.91 o 
   0   9  10        1.42        1.96      1.97 o 
   1   9  10       21.95       19.46      3.48 o 
   2   9  10      243.02      236.77      9.46 o 
   3   9  10      216.30      195.49      9.24 o 
   4   9  10       25.16       32.21      4.24 o 
   5   9  10        4.46        5.87      3.40 o 
   6   9  10        7.25       10.94      4.32 o 
  -4  10  10        0.42        2.35      3.60 o 
  -3  10  10        0.04        4.44      3.27 o 
  -2  10  10       11.56        8.85      3.48 o 
  -1  10  10       48.37       60.82      5.79 o 
   0  10  10       40.51       40.06      4.30 o 
   1  10  10       13.37       11.28      3.77 o 
   2  10  10      124.80      127.64      7.87 o 
   3  10  10       89.47       65.76      6.56 o 
   4  10  10        2.82       -1.43      3.73 o 
   5  10  10       52.14       67.74      6.88 o 
  -3  11  10        0.43       -3.02      3.81 o 
  -2  11  10        0.23       -3.60      3.60 o 
  -1  11  10        7.22        8.64      3.52 o 
   0  11  10      174.23      166.82      6.03 o 
   1  11  10       11.20       13.84      3.73 o 
   2  11  10        3.25        6.12      3.27 o 
   3  11  10      915.79      952.82     20.64 o 
   4  11  10        6.85       12.49      3.65 o 
   5  11  10       24.39       26.93      5.41 o 
  -3  12  10        3.89        3.73      3.98 o 
  -2  12  10       42.42       40.07      6.08 o 
  -1  12  10       19.91       15.77      4.78 o 
   0  12  10       48.72       48.60      4.11 o 
   1  12  10        0.13       -3.23      3.23 o 
   2  12  10       44.70       38.06      5.50 o 
   3  12  10       37.10       46.87      6.21 o 
   4  12  10        4.19       11.70      3.40 o 
   5  12  10        9.85        4.49      4.91 o 
  -2  13  10       25.80       33.51      6.04 o 
  -1  13  10       46.42       51.91      6.13 o 
   0  13  10       47.66       49.01      4.43 o 
   1  13  10       28.52       19.84      4.82 o 
   2  13  10        2.04       -0.75      3.31 o 
   3  13  10       16.51       17.11      5.07 o 
   4  13  10       12.80        8.18      4.23 o 
  -1  14  10        3.32        8.89      4.40 o 
   0  14  10       36.92       34.32      3.98 o 
   1  14  10       34.08       30.25      5.87 o 
   2  14  10        1.28       -4.40      4.40 o 
   3  14  10      105.27      140.64      9.45 o 
   4  14  10        0.00        4.15      4.44 o 
   0  15  10       11.23        9.99      3.41 o 
   1  15  10        4.85        4.90      4.07 o 
   2  15  10       12.52       16.56      4.53 o 
   3  15  10       17.15       25.50      5.24 o 
  -1  -9  11        8.86       11.61      4.57 o 
   0  -9  11       15.95       27.58      3.79 o 
  -2  -8  11       19.85       21.35      5.12 o 
  -1  -8  11        1.52        7.71      3.31 o 
   0  -8  11        2.52       -0.29      5.34 o 
   1  -8  11        0.13       -3.94      4.49 o 
   2  -8  11       13.29       19.58      4.99 o 
  -3  -7  11       35.90       36.46      6.50 o 
  -2  -7  11       30.89       36.79      5.70 o 
  -1  -7  11       33.21       30.92      5.03 o 
   0  -7  11        2.45       -2.81      2.81 o 
   1  -7  11       19.94       15.39      4.57 o 
   2  -7  11       94.01       97.42      7.86 o 
  -4  -6  11        1.73        6.50      4.44 o 
  -3  -6  11       38.09       29.62      6.21 o 
  -2  -6  11        8.61       11.15      3.61 o 
  -1  -6  11       11.00        9.52      4.23 o 
   0  -6  11       22.27       22.33      4.53 o 
   1  -6  11        7.26       10.44      3.48 o 
   2  -6  11       45.96       49.31      6.67 o 
   3  -6  11       29.33       31.42      5.83 o 
  -4  -5  11        1.10        7.04      3.81 o 
  -3  -5  11        3.25        7.46      3.86 o 
  -2  -5  11        2.48        0.38      2.81 o 
  -1  -5  11       64.85       70.33      5.84 o 
   0  -5  11      121.96      137.46      8.71 o 
   1  -5  11      133.30      123.75      8.29 o 
   2  -5  11       66.28       66.26      6.93 o 
   3  -5  11       44.19       40.58      6.17 o 
   4  -5  11       26.36       35.19      6.33 o 
  -4  -4  11       10.05       11.36      4.32 o 
  -3  -4  11       82.07       92.28      7.01 o 
  -2  -4  11       13.59       14.13      3.94 o 
  -1  -4  11        0.25       -3.10      3.10 o 
   0  -4  11      499.70      499.96     10.11 o 
   1  -4  11        2.49        4.44      3.40 o 
   2  -4  11       13.57       15.68      4.07 o 
   3  -4  11       10.55        9.81      4.28 o 
   4  -4  11       11.16       12.87      4.70 o 
  -5  -3  11        3.49        1.84      4.36 o 
  -4  -3  11       14.76       15.35      4.65 o 
  -3  -3  11       18.26       20.51      4.86 o 
  -2  -3  11        5.41        3.19      3.44 o 
  -1  -3  11       17.67       20.00      4.28 o 
   0  -3  11       13.80       14.59      2.31 o 
   1  -3  11        8.12       12.96      3.56 o 
   2  -3  11       40.28       40.24      4.78 o 
   3  -3  11        1.85        7.08      3.69 o 
   4  -3  11       10.14       12.49      4.44 o 
   5  -3  11        2.27       12.11      4.02 o 
  -5  -2  11       27.11       25.04      5.70 o 
  -4  -2  11        0.00       -3.90      3.90 o 
  -3  -2  11        0.03       -3.52      3.52 o 
  -2  -2  11      138.75      137.70      7.36 o 
  -1  -2  11        0.18        5.24      2.26 o 
   0  -2  11       18.37       20.44      2.35 o 
   1  -2  11        7.54        8.22      2.85 o 
   2  -2  11       39.95       41.42      4.66 o 
   3  -2  11       41.59       49.77      4.95 o 
   4  -2  11        2.40        5.70      3.44 o 
   5  -2  11        5.89       12.87      4.19 o 
  -5  -1  11       36.44       36.12      6.96 o 
  -4  -1  11       12.55       13.29      4.23 o 
  -3  -1  11       27.04       27.77      4.70 o 
  -2  -1  11      190.52      193.65      8.64 o 
  -1  -1  11       11.79       13.59      2.89 o 
   0  -1  11       77.74       80.97      3.78 o 
   1  -1  11       37.27       32.90      3.69 o 
   2  -1  11      115.06       95.57      6.60 o 
   3  -1  11       26.19       28.19      3.78 o 
   4  -1  11       18.63       10.48      4.15 o 
   5  -1  11        0.63        0.00      3.73 o 
  -5   0  11        0.02        0.00      4.69 o 
  -4   0  11       13.97       15.64      4.36 o 
  -3   0  11        0.93        2.22      2.93 o 
  -2   0  11        5.63        6.67      2.98 o 
  -1   0  11       55.61       55.64      4.83 o 
   0   0  11       68.10       66.30      5.38 o 
   1   0  11        0.32       -2.52      2.52 o 
   2   0  11      200.85      194.46      8.35 o 
   3   0  11      116.85      125.76      7.44 o 
   4   0  11       19.09       15.94      3.94 o 
   5   0  11        0.00        4.07      3.69 o 
  -5   1  11      208.39      187.08     11.96 o 
  -4   1  11        0.01       -3.31      3.77 o 
  -3   1  11       12.45       20.38      3.73 o 
  -2   1  11       28.63       26.81      4.15 o 
  -1   1  11       37.61       36.85      3.95 o 
   0   1  11       22.64       27.79      5.16 o 
   1   1  11        4.69        8.59      2.60 o 
   2   1  11       18.25       16.86      3.48 o 
   3   1  11      464.75      470.91     13.30 o 
   4   1  11        5.72        0.67      3.94 o 
   5   1  11        6.49        0.38      3.52 o 
   6   1  11        0.01       -4.57      4.57 o 
  -5   2  11       63.80       43.41      7.93 o 
  -4   2  11        6.28        0.38      5.11 o 
  -3   2  11        0.00        2.18      2.89 o 
  -2   2  11       29.47       27.61      3.94 o 
  -1   2  11        6.91        8.80      2.85 o 
   0   2  11       15.36       13.97      2.08 o 
   1   2  11        1.04        3.40      1.59 o 
   2   2  11        8.86        6.83      2.98 o 
   3   2  11      173.99      165.44      8.01 o 
   4   2  11      200.95      199.65      9.44 o 
   5   2  11       18.47       20.34      4.40 o 
   6   2  11        0.37        0.92      4.07 o 
  -5   3  11       17.76       19.00      5.20 o 
  -4   3  11        6.61       14.84      4.02 o 
  -3   3  11       26.20       31.67      4.66 o 
  -2   3  11       51.59       45.18      4.62 o 
  -1   3  11       23.74       19.97      3.31 o 
   0   3  11       70.64       74.83      3.24 o 
   1   3  11       46.24       42.53      3.65 o 
   2   3  11       11.91       19.42      2.73 o 
   3   3  11       61.46       71.90      5.21 o 
   4   3  11       80.05       66.88      6.01 o 
   5   3  11        4.13        8.68      3.77 o 
   6   3  11       21.07       29.57      5.91 o 
  -5   4  11        3.14        4.49      4.19 o 
  -4   4  11       60.98       68.01      6.59 o 
  -3   4  11        0.57        2.22      3.23 o 
  -2   4  11        0.20       -2.18      2.64 o 
  -1   4  11        5.85        6.50      2.56 o 
   0   4  11       76.74       76.41      3.53 o 
   1   4  11       30.13       45.57      3.86 o 
   2   4  11        8.81       11.24      2.68 o 
   3   4  11       12.02       12.71      3.48 o 
   4   4  11      184.29      161.74      8.76 o 
   5   4  11       13.61       11.95      4.32 o 
   6   4  11       11.25       22.18      4.65 o 
  -5   5  11        0.43        0.00      4.36 o 
  -4   5  11        0.06        1.55      3.23 o 
  -3   5  11        6.54        6.20      3.02 o 
  -2   5  11        0.20        0.84      2.43 o 
  -1   5  11        9.85       15.10      3.31 o 
   0   5  11       99.42      103.09      4.94 o 
   1   5  11        7.98       13.42      2.43 o 
   2   5  11       24.88       27.14      3.44 o 
   3   5  11       53.97       41.40      4.74 o 
   4   5  11        1.62        1.89      3.94 o 
   5   5  11       26.18       22.73      5.58 o 
   6   5  11        1.46       -5.20      5.20 o 
  -4   6  11        0.06        6.37      3.19 o 
  -3   6  11        0.40        3.06      3.14 o 
  -2   6  11      104.60      102.05      6.48 o 
  -1   6  11       77.04       89.17      5.67 o 
   0   6  11      110.79      114.13      4.40 o 
   1   6  11       24.85       22.40      3.44 o 
   2   6  11        5.47        2.98      2.43 o 
   3   6  11       81.94       91.44      6.22 o 
   4   6  11       97.08      108.02      7.02 o 
   5   6  11       22.52       24.41      3.98 o 
   6   6  11        0.69        4.44      4.02 o 
  -4   7  11        0.25       -4.07      4.07 o 
  -3   7  11        1.68        1.43      3.31 o 
  -2   7  11       10.75       12.24      3.86 o 
  -1   7  11       77.46       73.49      5.63 o 
   0   7  11      251.50      287.63      6.72 o 
   1   7  11        7.07        0.25      2.73 o 
   2   7  11      285.98      257.94      9.43 o 
   3   7  11      126.14      143.89      7.53 o 
   4   7  11        0.07        0.34      3.10 o 
   5   7  11       23.72       22.15      4.82 o 
   6   7  11        2.15        6.29      3.69 o 
  -4   8  11        0.86        2.60      3.19 o 
  -3   8  11       46.57       39.11      5.67 o 
  -2   8  11        5.18        6.46      3.48 o 
  -1   8  11       58.81       53.45      5.29 o 
   0   8  11       30.00       29.71      5.52 o 
   1   8  11        4.08        1.84      2.68 o 
   2   8  11      356.11      344.37     11.36 o 
   3   8  11       87.41       84.05      6.35 o 
   4   8  11      173.19      183.51      9.31 o 
   5   8  11        6.86        8.97      3.44 o 
   6   8  11        2.92        2.26      4.44 o 
  -4   9  11        0.45        0.46      3.90 o 
  -3   9  11       25.80       24.41      4.87 o 
  -2   9  11        0.47        5.16      3.23 o 
  -1   9  11        1.15        2.47      2.85 o 
   0   9  11        2.38       -0.16      2.03 o 
   1   9  11       65.22       81.65      5.67 o 
   2   9  11      670.07      702.93     16.58 o 
   3   9  11       47.62       46.17      5.20 o 
   4   9  11        1.83        7.76      2.93 o 
   5   9  11       11.45       11.70      4.07 o 
   6   9  11       22.16       31.83      5.79 o 
  -3  10  11        0.14       -4.11      4.11 o 
  -2  10  11       27.38       26.13      4.99 o 
  -1  10  11        6.92        8.64      3.86 o 
   0  10  11       15.60       18.85      2.68 o 
   1  10  11      377.45      356.06     12.24 o 
   2  10  11      126.37      111.39      7.32 o 
   3  10  11      148.31      147.17      8.37 o 
   4  10  11        3.10        5.91      3.35 o 
   5  10  11        1.99        0.00      3.86 o 
  -3  11  11        0.27        2.68      3.94 o 
  -2  11  11       35.24       43.84      5.83 o 
  -1  11  11       70.24       68.49      6.51 o 
   0  11  11       74.01       66.66      4.54 o 
   1  11  11        1.92        4.57      2.68 o 
   2  11  11       88.65       72.14      6.39 o 
   3  11  11       87.28       89.44      7.48 o 
   4  11  11        5.61        5.83      3.65 o 
   5  11  11        3.64        0.00      4.15 o 
  -2  12  11       27.71       22.94      5.49 o 
  -1  12  11       30.91       37.17      5.29 o 
   0  12  11       93.31       86.58     13.49 o 
   1  12  11       12.64        9.94      4.15 o 
   2  12  11        2.10       -1.80      3.86 o 
   3  12  11       35.79       32.98      5.62 o 
   4  12  11        7.65        0.84      4.44 o 
   5  12  11        2.37        7.34      4.02 o 
  -2  13  11       37.28       33.86      6.67 o 
  -1  13  11       13.39        9.22      4.65 o 
   0  13  11       38.63       34.93      4.13 o 
   1  13  11        1.30        4.99      3.52 o 
   2  13  11       26.19       25.67      4.87 o 
   3  13  11       19.44       16.69      4.86 o 
   4  13  11        0.28        2.64      3.73 o 
  -1  14  11        4.04        8.64      4.32 o 
   0  14  11        2.32        4.07      2.64 o 
   1  14  11       36.11       26.72      5.83 o 
   2  14  11        0.95        5.87      3.60 o 
   3  14  11        0.90       -2.18      4.44 o 
   0  15  11        6.57        8.48      3.26 o 
   1  15  11        2.48        5.91      4.61 o 
   2  15  11        0.18        2.26      3.81 o 
  -1  -8  12        3.16        6.46      4.28 o 
   0  -8  12        4.08        3.78      3.02 o 
  -2  -7  12        5.27        6.20      3.98 o 
  -1  -7  12       43.28       43.09      6.08 o 
   0  -7  12        0.02        0.16      2.71 o 
   1  -7  12       21.99       25.21      5.41 o 
   2  -7  12       50.87       40.45      6.25 o 
  -3  -6  12        0.61        6.71      4.02 o 
  -2  -6  12       32.01       40.61      5.29 o 
  -1  -6  12        0.00       -2.77      3.06 o 
   0  -6  12       47.41       50.23      4.45 o 
   1  -6  12       28.60       26.93      6.00 o 
   2  -6  12       10.83       18.32      5.32 o 
   3  -6  12        0.38        4.65      3.52 o 
  -3  -5  12       10.21       13.92      4.70 o 
  -2  -5  12        0.71       -1.93      4.28 o 
  -1  -5  12       19.29       18.79      4.99 o 
   0  -5  12      220.48      216.04      9.67 o 
   1  -5  12      141.93      129.86      8.83 o 
   2  -5  12        2.77        2.39      4.11 o 
   3  -5  12        7.76       12.95      3.94 o 
  -4  -4  12        6.55        6.71      4.74 o 
  -3  -4  12       12.07        6.37      4.95 o 
  -2  -4  12        2.46        5.11      3.73 o 
  -1  -4  12        0.01       -1.38      2.98 o 
   0  -4  12      143.04      140.57      6.32 o 
   1  -4  12       79.32       54.31      6.68 o 
   2  -4  12        1.28        4.02      3.35 o 
   3  -4  12        3.00       -1.22      3.65 o 
   4  -4  12        3.49        5.45      3.69 o 
  -4  -3  12        5.40       -3.90      4.40 o 
  -3  -3  12        2.40       -1.13      3.77 o 
  -2  -3  12        3.47        3.77      3.27 o 
  -1  -3  12       51.72       54.53      5.50 o 
   0  -3  12       51.00       52.64      3.89 o 
   1  -3  12        2.78        7.08      3.02 o 
   2  -3  12       22.63       17.87      4.36 o 
   3  -3  12        7.20        4.15      4.91 o 
   4  -3  12       37.98       53.16      5.71 o 
  -4  -2  12        0.04        4.15      3.48 o 
  -3  -2  12       23.13       21.18      4.78 o 
  -2  -2  12       30.23       28.19      4.70 o 
  -1  -2  12       77.74       91.33      6.18 o 
   0  -2  12        4.85        6.35      2.02 o 
   1  -2  12       87.21       91.36      6.43 o 
   2  -2  12        1.67       -2.26      3.14 o 
   3  -2  12       19.95       20.34      4.07 o 
   4  -2  12        1.89        4.07      3.69 o 
   5  -2  12        4.20       -3.27      5.24 o 
  -4  -1  12        4.77       -2.85      4.86 o 
  -3  -1  12       11.93        3.90      4.23 o 
  -2  -1  12        8.34       12.54      3.56 o 
  -1  -1  12       22.53       26.55      3.61 o 
   0  -1  12       55.27       56.02      3.28 o 
   1  -1  12       30.09       30.04      4.03 o 
   2  -1  12       71.50       67.12      5.75 o 
   3  -1  12       29.12       27.02      4.57 o 
   4  -1  12       26.35       26.26      4.87 o 
   5  -1  12        2.18        4.90      4.07 o 
  -5   0  12        2.45        4.65      4.90 o 
  -4   0  12        0.71        2.77      4.15 o 
  -3   0  12        1.07       -3.19      3.19 o 
  -2   0  12       28.59       24.88      3.78 o 
  -1   0  12      105.37      101.81      6.18 o 
   0   0  12        9.05        4.70      4.38 o 
   1   0  12       12.76       16.14      2.89 o 
   2   0  12        6.17       11.24      3.10 o 
   3   0  12        6.82        3.23      3.48 o 
   4   0  12        0.91       -3.31      4.11 o 
   5   0  12       10.94        8.18      4.61 o 
  -5   1  12       37.94       25.38      6.96 o 
  -4   1  12       13.52       14.55      4.19 o 
  -3   1  12        6.38       11.49      3.27 o 
  -2   1  12       27.37       24.88      3.99 o 
  -1   1  12       26.79       23.62      3.82 o 
   0   1  12      139.67      153.76      5.14 o 
   1   1  12       12.49       16.52      3.27 o 
   2   1  12      313.28      295.96     10.45 o 
   3   1  12        0.26       -3.48      3.48 o 
   4   1  12       21.92       15.64      4.78 o 
   5   1  12       34.37       29.07      5.08 o 
  -5   2  12       51.17       36.01      7.68 o 
  -4   2  12      160.37      166.72      9.47 o 
  -3   2  12        6.02        9.39      3.14 o 
  -2   2  12       82.77       74.71      5.67 o 
  -1   2  12       28.00       37.13      3.69 o 
   0   2  12        1.79        1.85      2.49 o 
   1   2  12        8.11        8.26      2.56 o 
   2   2  12       29.15       31.05      3.86 o 
   3   2  12       68.33       53.13      5.29 o 
   4   2  12       21.46       23.49      4.45 o 
   5   2  12        0.11       -3.73      3.73 o 
  -5   3  12       10.72        8.80      4.86 o 
  -4   3  12        5.49        3.14      4.23 o 
  -3   3  12        3.73        3.69      3.27 o 
  -2   3  12       28.27       29.79      4.66 o 
  -1   3  12        4.98        9.43      2.56 o 
   0   3  12       12.31       11.13      2.47 o 
   1   3  12        1.29        0.00      2.26 o 
   2   3  12       39.41       35.76      4.07 o 
   3   3  12      100.94       96.86      6.77 o 
   4   3  12       59.73       59.99      5.71 o 
   5   3  12        0.45        5.53      4.02 o 
   6   3  12        8.15       14.00      4.44 o 
  -4   4  12        5.16       -1.59      5.03 o 
  -3   4  12        0.62        0.34      3.14 o 
  -2   4  12        0.26        2.35      2.31 o 
  -1   4  12        0.71       -0.54      2.39 o 
   0   4  12        2.66        4.54      1.90 o 
   1   4  12      296.81      302.82      9.91 o 
   2   4  12       36.24       33.95      4.20 o 
   3   4  12        1.61        4.07      2.98 o 
   4   4  12      128.27      101.75      7.15 o 
   5   4  12        5.09        4.70      4.61 o 
   6   4  12       11.50       11.07      4.78 o 
  -4   5  12        1.57        3.65      3.65 o 
  -3   5  12        2.25        8.34      3.40 o 
  -2   5  12       24.48       23.53      3.78 o 
  -1   5  12      165.12      161.28      7.54 o 
   0   5  12        3.46        3.10      1.66 o 
   1   5  12        0.04       -1.51      2.35 o 
   2   5  12       37.82       49.27      4.66 o 
   3   5  12      399.68      364.82     11.70 o 
   4   5  12      160.61      156.52      9.01 o 
   5   5  12        1.82        5.07      3.73 o 
   6   5  12        0.16       -2.31      4.07 o 
  -4   6  12        4.66        9.22      4.07 o 
  -3   6  12        8.47       12.20      3.61 o 
  -2   6  12       18.93       13.71      3.61 o 
  -1   6  12        5.26        6.41      2.89 o 
   0   6  12       12.45        9.32      4.28 o 
   1   6  12      461.37      456.67     12.25 o 
   2   6  12      582.81      579.09     14.08 o 
   3   6  12       59.19       55.76      5.42 o 
   4   6  12      137.57      106.69      7.32 o 
   5   6  12        4.97        7.84      3.98 o 
   6   6  12        1.08        2.31      4.61 o 
  -4   7  12       15.78       16.90      4.32 o 
  -3   7  12        2.92       -1.84      3.69 o 
  -2   7  12       13.15       15.26      3.73 o 
  -1   7  12       10.96       11.07      3.14 o 
   0   7  12       13.90       15.56      2.32 o 
   1   7  12      224.07      233.68      8.82 o 
   2   7  12      262.42      255.66      9.59 o 
   3   7  12        7.94        8.80      3.86 o 
   4   7  12        2.26       -0.34      3.35 o 
   5   7  12        0.01       -0.38      3.19 o 
   6   7  12        9.65       14.38      4.86 o 
  -4   8  12        4.21        5.87      4.15 o 
  -3   8  12       16.34       16.77      3.86 o 
  -2   8  12        4.32       -2.39      3.81 o 
  -1   8  12        6.49        7.04      3.10 o 
   0   8  12       67.63       68.39      3.96 o 
   1   8  12       14.12       15.73      3.98 o 
   2   8  12      478.08      447.98     13.13 o 
   3   8  12        6.03       11.03      3.35 o 
   4   8  12       15.06        6.37      4.07 o 
   5   8  12       55.50       43.48      5.71 o 
  -3   9  12        0.41        2.05      3.31 o 
  -2   9  12        1.41        5.41      3.61 o 
  -1   9  12       26.68       28.36      4.19 o 
   0   9  12      111.23      100.99      4.92 o 
   1   9  12      323.19      351.41     11.59 o 
   2   9  12      355.31      329.22     11.98 o 
   3   9  12       54.09       57.05      5.58 o 
   4   9  12        2.05       -1.84      3.48 o 
   5   9  12        5.14        0.42      3.40 o 
  -3  10  12        0.96       -2.18      3.86 o 
  -2  10  12        2.66        4.99      3.40 o 
  -1  10  12       33.13       40.36      4.78 o 
   0  10  12        2.05        2.65      4.40 o 
   1  10  12      171.86      168.59      9.01 o 
   2  10  12       65.65       58.29      6.05 o 
   3  10  12        8.16        4.53      3.52 o 
   4  10  12       46.53       36.76      6.08 o 
   5  10  12       17.32        9.06      5.66 o 
  -3  11  12        1.39        2.77      4.23 o 
  -2  11  12        6.41        2.47      4.23 o 
  -1  11  12       30.54       32.05      5.29 o 
   0  11  12       10.78       10.66      2.81 o 
   1  11  12      106.83       99.16      7.06 o 
   2  11  12      528.45      520.60     15.55 o 
   3  11  12        0.33        8.09      2.93 o 
   4  11  12        1.36        2.81      3.94 o 
   5  11  12        2.28        0.46      4.44 o 
  -2  12  12       38.34       47.79      6.54 o 
  -1  12  12       78.57       74.25      7.85 o 
   0  12  12        3.59        4.50      5.47 o 
   1  12  12       29.21       26.47      5.16 o 
   2  12  12       19.30       30.15      4.86 o 
   3  12  12       11.87       13.71      4.15 o 
   4  12  12        4.58       13.58      5.32 o 
  -1  13  12       16.35       10.36      4.86 o 
   0  13  12        5.95       -0.59      3.75 o 
   1  13  12        0.64        1.59      3.31 o 
   2  13  12        3.05        4.40      3.06 o 
   3  13  12        4.70       -0.42      3.94 o 
   4  13  12        0.21        1.34      3.90 o 
  -1  14  12        9.67        4.19      4.78 o 
   0  14  12        5.30        9.59      2.83 o 
   1  14  12        0.04       -3.69      3.69 o 
   2  14  12        0.42        1.30      3.56 o 
   3  14  12        7.82       11.66      4.57 o 
   1  15  12       25.72       32.00      6.17 o 
   2  15  12       16.89       30.70      5.58 o 
  -1  -7  13       25.82       33.01      5.37 o 
   0  -7  13        1.00       -0.62      2.97 o 
   1  -7  13        5.67        6.96      4.90 o 
  -2  -6  13       21.23       17.82      5.75 o 
  -1  -6  13        4.71       12.83      3.77 o 
   0  -6  13        6.15        9.16      3.26 o 
   1  -6  13        0.51       -1.30      4.15 o 
   2  -6  13       20.98       26.46      5.66 o 
  -3  -5  13        1.10        3.19      3.69 o 
  -2  -5  13       22.13       23.02      5.16 o 
  -1  -5  13       30.78       40.31      6.00 o 
   0  -5  13       42.54       41.30      4.29 o 
   1  -5  13        3.63        6.83      4.28 o 
   2  -5  13        0.04        0.00      4.02 o 
   3  -5  13       47.91       67.43      6.92 o 
  -3  -4  13       14.35       18.91      4.74 o 
  -2  -4  13        0.52        5.53      2.81 o 
  -1  -4  13       81.85       71.91      7.22 o 
   0  -4  13       33.84       30.14     10.09 o 
   1  -4  13       80.24       76.95      7.14 o 
   2  -4  13        1.24        0.80      3.14 o 
   3  -4  13        1.62        0.88      3.56 o 
  -4  -3  13        0.17       -2.77      3.73 o 
  -3  -3  13        5.41        0.00      4.02 o 
  -2  -3  13        4.55        3.35      3.73 o 
  -1  -3  13       15.95       16.19      4.53 o 
   0  -3  13        9.62        9.45      2.56 o 
   1  -3  13       35.53       30.88      4.74 o 
   2  -3  13       35.47       34.19      5.24 o 
   3  -3  13        1.20        0.80      3.65 o 
   4  -3  13       12.46       23.23      5.16 o 
  -4  -2  13        0.00        0.88      4.15 o 
  -3  -2  13        5.15        5.11      3.77 o 
  -2  -2  13        0.54       -0.38      3.02 o 
  -1  -2  13        0.99        1.01      3.10 o 
   0  -2  13       13.88       18.92      3.08 o 
   1  -2  13       50.58       56.04      5.92 o 
   2  -2  13       11.30       13.29      3.77 o 
   3  -2  13        2.49        4.23      3.23 o 
   4  -2  13       27.38       33.26      6.25 o 
  -4  -1  13        7.38        6.50      4.44 o 
  -3  -1  13       31.53       26.68      5.41 o 
  -2  -1  13        7.05        4.44      3.86 o 
  -1  -1  13        8.77       17.44      3.90 o 
   0  -1  13       31.04       38.03      5.08 o 
   1  -1  13       24.93       28.65      3.90 o 
   2  -1  13       55.57       50.96      5.42 o 
   3  -1  13       35.75       34.61      4.78 o 
   4  -1  13        3.36        2.47      4.02 o 
  -4   0  13        5.10        2.56      4.53 o 
  -3   0  13        0.15       -4.23      4.23 o 
  -2   0  13       13.32        7.93      4.07 o 
  -1   0  13       77.10       70.45      5.92 o 
   0   0  13       32.12       26.28      3.46 o 
   1   0  13      116.69      121.55      6.98 o 
   2   0  13      141.94      134.24      8.00 o 
   3   0  13        5.43        8.01      2.93 o 
   4   0  13        6.38        9.43      3.61 o 
   5   0  13        5.75        7.71      4.70 o 
  -4   1  13        5.94        0.00      4.11 o 
  -3   1  13        2.03        6.92      3.69 o 
  -2   1  13       10.69       14.84      3.40 o 
  -1   1  13       30.44       32.81      3.73 o 
   0   1  13        0.71        2.70      2.10 o 
   1   1  13       24.75       22.48      4.19 o 
   2   1  13      100.43      104.21      6.94 o 
   3   1  13      138.74      111.28      7.36 o 
   4   1  13        8.47        5.70      3.98 o 
   5   1  13        0.09        3.52      3.77 o 
  -4   2  13        2.13        2.52      4.07 o 
  -3   2  13        0.05        2.52      3.23 o 
  -2   2  13        1.68       -0.63      3.10 o 
  -1   2  13       11.97       17.95      3.02 o 
   0   2  13       40.12       44.74      3.15 o 
   1   2  13       42.66       40.42      4.57 o 
   2   2  13      136.38      132.86      7.53 o 
   3   2  13      244.51      226.85      9.83 o 
   4   2  13       14.86       20.30      4.44 o 
   5   2  13        0.15        2.14      3.44 o 
  -4   3  13        5.84        3.77      4.74 o 
  -3   3  13        8.51       11.53      3.90 o 
  -2   3  13       23.61       29.19      4.07 o 
  -1   3  13       37.73       43.94      4.53 o 
   0   3  13        0.07        2.22      1.77 o 
   1   3  13       71.04       72.93      5.42 o 
   2   3  13       90.50       84.61      6.39 o 
   3   3  13       25.47       20.93      4.32 o 
   4   3  13       15.72        3.27      4.45 o 
   5   3  13       14.13       15.47      4.82 o 
  -4   4  13        0.40       -1.68      3.77 o 
  -3   4  13        8.09        8.72      3.98 o 
  -2   4  13        9.11       12.12      3.35 o 
  -1   4  13      115.58      104.35      6.65 o 
   0   4  13      102.98      114.54      4.53 o 
   1   4  13      109.69      117.18      6.31 o 
   2   4  13       38.88       33.32      4.36 o 
   3   4  13      121.95      113.56      6.98 o 
   4   4  13       12.46       13.54      3.40 o 
   5   4  13       24.72       23.53      5.49 o 
  -4   5  13        0.40        1.30      3.06 o 
  -3   5  13        0.14       -3.69      3.69 o 
  -2   5  13        6.53       10.73      3.23 o 
  -1   5  13       84.02       94.46      6.39 o 
   0   5  13       61.23       58.93      6.07 o 
   1   5  13        8.96       14.47      3.44 o 
   2   5  13      112.57      104.60      6.56 o 
   3   5  13       24.06       20.39      4.66 o 
   4   5  13       19.05       22.02      3.61 o 
   5   5  13        1.56       -3.69      3.69 o 
  -4   6  13        0.50        3.10      3.60 o 
  -3   6  13       34.71       35.03      4.95 o 
  -2   6  13       39.80       40.75      4.74 o 
  -1   6  13        2.54        0.92      2.89 o 
   0   6  13       20.29       19.17      2.50 o 
   1   6  13      147.12      144.04      7.49 o 
   2   6  13      671.43      673.16     16.03 o 
   3   6  13      101.19      114.97      6.81 o 
   4   6  13       76.58       85.22      6.76 o 
   5   6  13        0.26        0.42      4.07 o 
  -4   7  13        4.48       14.09      4.61 o 
  -3   7  13        0.04       -1.17      3.14 o 
  -2   7  13        2.22        6.92      3.31 o 
  -1   7  13      129.75      138.66      7.74 o 
   0   7  13       13.47       11.19      3.52 o 
   1   7  13      284.94      298.76     10.40 o 
   2   7  13        2.97        4.49      3.14 o 
   3   7  13       60.77       53.79      5.08 o 
   4   7  13        0.60        0.38      3.69 o 
   5   7  13        5.15        2.47      3.81 o 
  -3   8  13       11.01        6.54      4.65 o 
  -2   8  13        9.62        8.68      3.73 o 
  -1   8  13        2.63        4.23      3.23 o 
   0   8  13       30.67       31.31      3.05 o 
   1   8  13       70.54       77.33      5.92 o 
   2   8  13       18.16       10.82      4.07 o 
   3   8  13       25.31       15.69      4.70 o 
   4   8  13        0.02        2.98      3.19 o 
   5   8  13        0.36        2.14      3.27 o 
  -3   9  13       24.33       35.19      5.83 o 
  -2   9  13        0.44        2.26      3.35 o 
  -1   9  13       37.03       29.96      4.87 o 
   0   9  13      135.24      144.99      5.62 o 
   1   9  13       33.87       36.71      5.03 o 
   2   9  13      164.88      159.20      9.01 o 
   3   9  13       16.35       19.42      3.82 o 
   4   9  13       17.68       19.96      4.36 o 
   5   9  13       23.08       35.56      5.49 o 
  -3  10  13       10.00       18.49      4.40 o 
  -2  10  13        1.49        1.22      3.35 o 
  -1  10  13        2.72        6.20      3.56 o 
   0  10  13      249.22      278.50      8.13 o 
   1  10  13      109.85      109.56      7.48 o 
   2  10  13       62.72       57.90      5.75 o 
   3  10  13       23.90       23.61      4.24 o 
   4  10  13        2.55        1.17      3.19 o 
   5  10  13        4.99       13.42      4.23 o 
  -2  11  13        9.94        6.37      5.07 o 
  -1  11  13       61.96       58.06      6.59 o 
   0  11  13       24.82       17.52      3.44 o 
   1  11  13        3.50        6.08      3.02 o 
   2  11  13        3.78        6.92      3.10 o 
   3  11  13        0.86       -0.38      3.94 o 
   4  11  13        0.29       -0.84      3.90 o 
   5  11  13        0.46        5.11      3.40 o 
  -2  12  13       17.52       21.34      5.87 o 
  -1  12  13        1.78        4.99      3.52 o 
   0  12  13        2.42        6.43      2.60 o 
   1  12  13       26.48       28.69      5.24 o 
   2  12  13        3.19        6.58      3.65 o 
   3  12  13        0.01        0.00      3.44 o 
   4  12  13        1.07        7.00      3.81 o 
  -1  13  13        9.87       10.27      4.99 o 
   0  13  13        1.27        0.49      3.13 o 
   1  13  13        3.78        8.64      3.56 o 
   2  13  13        0.60       -3.27      3.27 o 
   3  13  13        9.90        7.34      4.32 o 
   4  13  13       12.55        9.73      5.12 o 
   0  14  13        0.81       -1.92      3.13 o 
   1  14  13        0.07       -4.28      4.28 o 
   2  14  13        1.29        1.76      3.56 o 
   3  14  13        0.04        6.92      3.65 o 
  -1  -6  14       19.35       24.41      4.78 o 
   0  -6  14        0.03        0.52      2.83 o 
   1  -6  14        2.17       -2.31      4.57 o 
  -2  -5  14        1.10       -4.82      4.82 o 
  -1  -5  14       23.17       25.88      5.28 o 
   0  -5  14       36.64       32.76      4.78 o 
   1  -5  14        0.61        1.72      3.77 o 
   2  -5  14       15.43       22.81      5.49 o 
  -3  -4  14        9.92        9.22      5.12 o 
  -2  -4  14       20.25       23.48      4.82 o 
  -1  -4  14       45.41       42.63      6.42 o 
   0  -4  14       71.77       73.78      4.99 o 
   1  -4  14        2.56        3.27      4.15 o 
   2  -4  14        8.82        9.39      4.53 o 
   3  -4  14        1.01       -0.46      5.03 o 
  -3  -3  14        1.96        2.64      4.32 o 
  -2  -3  14       15.36        8.09      4.99 o 
  -1  -3  14       32.47       36.79      5.16 o 
   0  -3  14        1.85       -0.38      2.79 o 
   1  -3  14        4.30        3.81      3.81 o 
   2  -3  14        2.90       -0.42      4.36 o 
   3  -3  14       25.80       27.93      4.99 o 
  -3  -2  14        9.15       10.19      4.28 o 
  -2  -2  14        5.91        8.51      3.73 o 
  -1  -2  14       26.94       32.38      5.03 o 
   0  -2  14        4.77        4.70      3.37 o 
   1  -2  14        4.79        2.14      3.40 o 
   2  -2  14        8.52        8.34      3.56 o 
   3  -2  14        4.01        2.05      4.49 o 
   4  -2  14        2.24        6.46      3.77 o 
  -4  -1  14        0.07       -2.77      4.40 o 
  -3  -1  14        6.25       -2.47      3.90 o 
  -2  -1  14        3.40        2.22      3.77 o 
  -1  -1  14        0.52        7.96      2.93 o 
   0  -1  14        4.60        2.01      2.57 o 
   1  -1  14        0.99        0.67      3.48 o 
   2  -1  14       85.05       80.66      6.68 o 
   3  -1  14        1.60        3.94      4.02 o 
   4  -1  14        3.89        3.52      3.61 o 
  -4   0  14        1.74        5.45      3.86 o 
  -3   0  14       15.73       12.79      4.82 o 
  -2   0  14       64.47       68.10      6.34 o 
  -1   0  14        1.08        1.34      3.35 o 
   0   0  14       10.88        8.55      2.95 o 
   1   0  14        0.01        3.27      2.93 o 
   2   0  14       26.27       19.88      4.74 o 
   3   0  14        2.56       -2.26      3.44 o 
   4   0  14       16.56        7.55      4.49 o 
  -4   1  14        0.26       -0.46      3.94 o 
  -3   1  14        0.98       -4.23      4.23 o 
  -2   1  14        3.42        3.14      3.61 o 
  -1   1  14       18.62       26.25      4.24 o 
   0   1  14       82.68       91.98      4.37 o 
   1   1  14        0.32        3.44      3.23 o 
   2   1  14        1.85       -2.64      3.56 o 
   3   1  14      139.54      125.95      8.37 o 
   4   1  14       10.33       14.17      3.94 o 
   5   1  14       22.57       29.23      5.75 o 
  -4   2  14        8.54       15.97      4.07 o 
  -3   2  14        6.20        7.00      3.82 o 
  -2   2  14       14.86       17.28      4.19 o 
  -1   2  14       27.97       28.90      4.95 o 
   0   2  14      122.52      127.04      5.26 o 
   1   2  14       26.36       24.62      4.36 o 
   2   2  14      219.97      211.27      9.74 o 
   3   2  14        0.12        1.38      3.19 o 
   4   2  14        0.00        2.77      3.65 o 
   5   2  14       15.72       22.56      5.79 o 
  -4   3  14        1.13       -1.76      4.53 o 
  -3   3  14        0.08       -3.48      3.48 o 
  -2   3  14        0.27       -2.39      3.44 o 
  -1   3  14       11.01       12.24      4.03 o 
   0   3  14       48.25       52.03      3.49 o 
   1   3  14      121.19      111.39      6.98 o 
   2   3  14       12.44       12.54      3.40 o 
   3   3  14      171.40      151.54      8.76 o 
   4   3  14        0.04        2.31      3.40 o 
   5   3  14        5.34        3.10      4.74 o 
  -4   4  14        3.86        4.90      4.23 o 
  -3   4  14        0.01        6.62      2.47 o 
  -2   4  14       12.34       22.77      3.86 o 
  -1   4  14        9.00        6.92      3.40 o 
   0   4  14      269.99      264.94      7.38 o 
   1   4  14      290.77      296.90     10.74 o 
   2   4  14      133.59      133.08      7.95 o 
   3   4  14      168.23      132.67      8.72 o 
   4   4  14       20.41        9.90      4.40 o 
   5   4  14        9.53        6.96      3.82 o 
  -4   5  14        0.09       -0.46      4.15 o 
  -3   5  14        9.29        3.94      4.40 o 
  -2   5  14       29.88       31.13      4.82 o 
  -1   5  14        6.63        7.00      3.52 o 
   0   5  14        4.60        1.68      2.44 o 
   1   5  14       67.48       61.70      5.92 o 
   2   5  14      211.94      199.49      9.28 o 
   3   5  14       96.67      103.00      6.85 o 
   4   5  14       18.72       20.80      4.99 o 
   5   5  14        1.33        6.04      4.28 o 
  -4   6  14        1.51        0.00      4.23 o 
  -3   6  14        0.17       -4.07      4.07 o 
  -2   6  14        1.09       -2.85      3.90 o 
  -1   6  14       79.63       66.33      5.63 o 
   0   6  14      104.18      100.89      7.38 o 
   1   6  14      408.91      398.99     12.85 o 
   2   6  14      195.06      170.48      9.06 o 
   3   6  14       59.31       48.57      5.50 o 
   4   6  14       21.92       23.15      5.28 o 
   5   6  14        2.75        6.04      4.53 o 
  -3   7  14        4.77        7.08      4.32 o 
  -2   7  14        7.02        7.00      3.14 o 
  -1   7  14       38.34       42.88      4.87 o 
   0   7  14       17.07       20.07      4.42 o 
   1   7  14      367.55      385.58     12.24 o 
   2   7  14        4.49       -1.30      3.27 o 
   3   7  14        1.73        3.44      3.35 o 
   4   7  14        0.56        6.92      2.81 o 
   5   7  14       12.25        7.84      4.78 o 
  -3   8  14        4.86        2.14      4.70 o 
  -2   8  14        2.86        3.81      2.89 o 
  -1   8  14       29.19       23.37      5.08 o 
   0   8  14        1.89        3.45      4.25 o 
   1   8  14      227.84      238.60     10.00 o 
   2   8  14        4.20        1.97      3.44 o 
   3   8  14       14.42        8.51      3.90 o 
   4   8  14       45.33       46.20      5.50 o 
   5   8  14        4.83        9.73      3.69 o 
  -3   9  14        0.09       -2.26      4.15 o 
  -2   9  14       18.14       17.61      4.19 o 
  -1   9  14       96.20       83.41      7.27 o 
   0   9  14        4.29        1.09      2.77 o 
   1   9  14        5.20       -2.01      3.48 o 
   2   9  14        6.60        0.67      3.61 o 
   3   9  14       34.79       31.51      5.58 o 
   4   9  14        0.40        2.01      3.23 o 
   5   9  14        0.01       -0.92      4.11 o 
  -2  10  14        3.58        2.10      3.98 o 
  -1  10  14       23.33       28.10      4.66 o 
   0  10  14       63.20       62.09      4.48 o 
   1  10  14       93.49      101.94      7.23 o 
   2  10  14        5.50        2.89      3.56 o 
   3  10  14       15.34       16.82      4.32 o 
   4  10  14       36.55       42.08      6.21 o 
   5  10  14        5.48        7.42      4.53 o 
  -2  11  14        1.53        5.78      3.81 o 
  -1  11  14        0.76        5.70      3.35 o 
   0  11  14      151.34      153.25      6.75 o 
   1  11  14      175.69      161.33      9.43 o 
   2  11  14       46.15       50.69      6.21 o 
   3  11  14       26.59       37.25      5.16 o 
   4  11  14        6.14        0.00      4.65 o 
  -1  12  14        4.49        0.00      4.86 o 
   0  12  14       19.00       21.88      3.23 o 
   1  12  14       12.58       18.37      4.65 o 
   2  12  14       17.45       23.82      4.74 o 
   3  12  14       13.53       22.39      4.49 o 
   4  12  14       10.08       10.90      4.86 o 
  -1  13  14        0.28        4.61      3.69 o 
   0  13  14        2.68        0.86      3.06 o 
   1  13  14        0.03       -2.56      3.90 o 
   2  13  14        0.51       -4.19      4.19 o 
   3  13  14        0.10       -0.88      4.49 o 
   1  14  14        0.82        3.65      3.60 o 
   2  14  14        0.00        1.84      4.57 o 
  -1  -5  15       27.05       26.09      5.87 o 
   0  -5  15        2.36       -3.62      3.62 o 
   1  -5  15        1.24       -2.81      3.98 o 
  -2  -4  15       18.56       13.34      4.91 o 
  -1  -4  15       68.20       70.82      7.89 o 
   0  -4  15       19.27       11.63      4.76 o 
   1  -4  15        0.13        3.52      3.60 o 
   2  -4  15        4.58       10.56      3.86 o 
  -2  -3  15        0.68       -1.76      4.19 o 
  -1  -3  15        8.41       11.66      4.15 o 
   0  -3  15       27.75       23.58      3.59 o 
   1  -3  15       38.34       41.79      5.45 o 
   2  -3  15       13.94       21.68      4.53 o 
   3  -3  15        9.75        6.54      5.16 o 
  -3  -2  15        0.06       -4.36      4.36 o 
  -2  -2  15        1.72       10.90      4.02 o 
  -1  -2  15       20.07       24.95      4.40 o 
   0  -2  15        0.82        0.32      3.86 o 
   1  -2  15       16.63       17.99      4.65 o 
   2  -2  15       15.35       17.65      4.82 o 
   3  -2  15        5.09       10.65      3.90 o 
  -3  -1  15        0.09       -1.76      3.94 o 
  -2  -1  15        7.31        8.89      3.52 o 
  -1  -1  15        7.25        1.13      4.11 o 
   0  -1  15       94.52      104.45      5.33 o 
   1  -1  15       32.17       26.76      5.33 o 
   2  -1  15       10.91       15.97      3.82 o 
   3  -1  15       14.62        9.27      4.24 o 
   4  -1  15       27.05       48.65      6.71 o 
  -3   0  15        7.96        4.74      4.82 o 
  -2   0  15       29.09       29.32      5.03 o 
  -1   0  15       35.18       31.38      5.16 o 
   0   0  15       80.37       68.27      5.15 o 
   1   0  15      142.10      133.45      8.25 o 
   2   0  15        2.96        4.11      3.86 o 
   3   0  15        0.40       -4.11      4.11 o 
   4   0  15       10.27        8.97      5.07 o 
  -3   1  15        0.77        2.10      3.56 o 
  -2   1  15        0.05       -0.38      3.60 o 
  -1   1  15        2.76       -2.14      4.44 o 
   0   1  15        4.61        4.13      4.76 o 
   1   1  15      163.33      154.16      9.01 o 
   2   1  15      128.97      138.24      8.33 o 
   3   1  15       17.85       15.98      4.24 o 
   4   1  15        0.54       -0.88      4.82 o 
  -3   2  15        0.20        0.00      3.69 o 
  -2   2  15       28.14       36.03      5.03 o 
  -1   2  15       23.17       12.83      4.36 o 
   0   2  15       47.72       54.48      5.83 o 
   1   2  15      399.02      373.85     13.05 o 
   2   2  15      118.55      108.56      7.90 o 
   3   2  15        1.22        4.15      3.31 o 
   4   2  15       16.78       15.56      4.40 o 
  -3   3  15       15.48       16.23      4.49 o 
  -2   3  15        9.95        9.69      4.32 o 
  -1   3  15        8.04       12.66      3.56 o 
   0   3  15       30.71       31.38      3.62 o 
   1   3  15        0.19        5.24      3.19 o 
   2   3  15       15.76       20.46      3.44 o 
   3   3  15       22.86       16.23      4.57 o 
   4   3  15       14.18       16.86      4.49 o 
   5   3  15        3.03        5.16      4.40 o 
  -3   4  15        0.60        2.52      3.69 o 
  -2   4  15       96.24      107.86      7.94 o 
  -1   4  15        0.19        4.11      2.77 o 
   0   4  15      195.85      207.19      6.92 o 
   1   4  15      173.19      172.00      9.14 o 
   2   4  15        8.11       13.46      3.65 o 
   3   4  15        0.05        7.29      3.40 o 
   4   4  15       23.32       18.24      4.82 o 
   5   4  15       14.20       23.44      6.33 o 
  -3   5  15        0.01        1.68      3.81 o 
  -2   5  15       61.56       64.78      6.51 o 
  -1   5  15       20.42       17.24      4.74 o 
   0   5  15        3.16        3.27      2.52 o 
   1   5  15      207.72      210.77      9.86 o 
   2   5  15        0.02        3.35      3.14 o 
   3   5  15       16.35       14.13      4.49 o 
   4   5  15        0.61        0.80      3.60 o 
   5   5  15       11.99       17.32      5.41 o 
  -3   6  15       19.38       21.47      5.07 o 
  -2   6  15        2.63       -2.68      3.86 o 
  -1   6  15       66.98       75.79      6.13 o 
   0   6  15        0.87        2.43      2.33 o 
   1   6  15      348.52      344.96     12.31 o 
   2   6  15       76.25       75.27      6.80 o 
   3   6  15        1.78       -3.69      3.69 o 
   4   6  15        1.83       -4.86      4.86 o 
   5   6  15       12.33       17.74      4.53 o 
  -3   7  15        2.04        3.10      3.77 o 
  -2   7  15       60.53       53.94      6.25 o 
  -1   7  15       82.00       80.31      7.18 o 
   0   7  15       23.49       23.45      3.28 o 
   1   7  15       12.11       13.71      4.03 o 
   2   7  15      189.83      195.46      9.69 o 
   3   7  15        2.46        3.69      3.35 o 
   4   7  15       13.35       15.01      3.61 o 
   5   7  15        3.86       -2.77      5.03 o 
  -3   8  15        0.42        3.65      3.56 o 
  -2   8  15        0.86       -3.65      3.77 o 
  -1   8  15       24.28       22.31      4.91 o 
   0   8  15        9.26        6.55      2.60 o 
   1   8  15        1.18        1.05      3.44 o 
   2   8  15       11.46        8.85      4.44 o 
   3   8  15        0.39        6.04      2.85 o 
   4   8  15        0.91        7.42      3.35 o 
   5   8  15        3.55        7.42      4.02 o 
  -2   9  15        3.54        1.26      3.81 o 
  -1   9  15       18.47       19.37      4.28 o 
   0   9  15        5.07        7.29      2.37 o 
   1   9  15        0.80       -3.60      3.60 o 
   2   9  15        5.48        2.18      3.35 o 
   3   9  15       28.46       33.35      5.41 o 
   4   9  15        0.97        5.07      3.60 o 
  -2  10  15        3.94       10.61      4.32 o 
  -1  10  15       25.50       20.34      5.12 o 
   0  10  15        5.27        1.68      3.35 o 
   1  10  15       39.26       42.84      5.20 o 
   2  10  15       31.84       23.66      5.41 o 
   3  10  15        1.31       -3.61      4.36 o 
   4  10  15        1.71        1.30      4.82 o 
  -2  11  15       14.68       13.04      4.36 o 
  -1  11  15        2.56        5.58      4.23 o 
   0  11  15       20.34       28.13      3.44 o 
   1  11  15       33.88       32.05      5.79 o 
   2  11  15        0.07       -0.80      3.19 o 
   3  11  15        0.14       -2.52      3.69 o 
   4  11  15        1.14       -4.40      4.40 o 
  -1  12  15        6.88        9.06      4.86 o 
   0  12  15        9.02       16.93      3.00 o 
   1  12  15       11.73       10.06      4.11 o 
   2  12  15        4.20        2.56      3.61 o 
   3  12  15        2.20        3.10      4.86 o 
   0  13  15        2.20       -0.69      3.19 o 
   1  13  15        1.13        2.68      3.94 o 
   2  13  15        0.17       -1.80      4.28 o 
   3  13  15       12.22       18.57      4.49 o 
   0  -4  16        6.61        7.04      3.53 o 
  -1  -3  16       27.04       28.86      6.00 o 
   0  -3  16        5.14        5.76      3.21 o 
   1  -3  16       14.86       23.27      5.12 o 
   2  -3  16        6.16        3.27      4.86 o 
  -2  -2  16       10.41        6.33      5.12 o 
  -1  -2  16        0.91       -2.14      4.36 o 
   0  -2  16        9.79       11.23      3.58 o 
   1  -2  16        8.22        7.21      3.86 o 
   2  -2  16        5.12        0.00      4.19 o 
  -2  -1  16        0.02        3.94      3.60 o 
  -1  -1  16       50.35       39.57      6.46 o 
   0  -1  16       17.55       16.17      7.82 o 
   1  -1  16       30.80       34.82      5.20 o 
   2  -1  16        7.46        1.26      4.70 o 
   3  -1  16       22.33       25.41      5.83 o 
  -3   0  16        1.15        2.31      4.53 o 
  -2   0  16        0.57        7.21      3.73 o 
  -1   0  16       11.87        8.34      4.82 o 
   0   0  16        0.89        0.35      3.79 o 
   1   0  16       15.92       22.10      5.16 o 
   2   0  16       42.23       37.22      5.45 o 
   3   0  16        5.85        8.26      3.73 o 
  -3   1  16        1.09        4.11      3.44 o 
  -2   1  16       22.96       25.21      4.87 o 
  -1   1  16       98.61       90.89      7.61 o 
   0   1  16      168.72      171.89      7.16 o 
   1   1  16        1.62        6.37      5.58 o 
   2   1  16       47.77       38.23      6.13 o 
   3   1  16        3.50        0.00      3.86 o 
   4   1  16       10.02        6.96      4.74 o 
  -3   2  16       13.92       16.56      5.49 o 
  -2   2  16        0.01        1.22      3.90 o 
  -1   2  16       68.12       75.28      6.55 o 
   0   2  16      109.83      120.44      5.86 o 
   1   2  16        8.24        6.54      3.77 o 
   2   2  16        6.87       10.98      4.02 o 
   3   2  16        5.62        3.65      3.52 o 
   4   2  16       20.73       24.74      4.82 o 
  -3   3  16        5.68        8.47      3.94 o 
  -2   3  16        6.75       13.29      3.90 o 
  -1   3  16       19.66       31.71      4.78 o 
   0   3  16        4.39        2.67      2.74 o 
   1   3  16       82.69       70.02      6.59 o 
   2   3  16       59.07       48.15      6.00 o 
   3   3  16        8.91        3.98      3.98 o 
   4   3  16        7.62       16.69      4.19 o 
  -3   4  16       16.49        2.22      4.74 o 
  -2   4  16        5.33       14.04      3.77 o 
  -1   4  16        3.84        1.13      4.02 o 
   0   4  16       99.46      107.82      5.29 o 
   1   4  16      279.96      282.32     11.86 o 
   2   4  16       60.28       60.33      5.63 o 
   3   4  16       31.01       33.73      5.45 o 
   4   4  16       18.63       25.96      5.62 o 
  -3   5  16        1.22        7.21      3.94 o 
  -2   5  16        6.35        4.02      3.82 o 
  -1   5  16        8.57       13.42      3.86 o 
   0   5  16       11.36        8.78      3.17 o 
   1   5  16       24.23       21.14      4.87 o 
   2   5  16       43.04       42.93      6.08 o 
   3   5  16        3.98        9.73      3.44 o 
   4   5  16        0.22       -4.11      4.11 o 
  -3   6  16        0.97       -1.84      4.36 o 
  -2   6  16       51.86       40.67      6.09 o 
  -1   6  16       12.37       15.09      4.49 o 
   0   6  16        1.32        1.59      3.77 o 
   1   6  16       83.61       88.17      7.39 o 
   2   6  16       57.47       60.70      6.25 o 
   3   6  16       19.25       22.98      4.86 o 
   4   6  16        0.05       -3.81      3.81 o 
  -3   7  16        0.01       -1.84      4.32 o 
  -2   7  16       27.69       27.68      5.03 o 
  -1   7  16        6.81        2.68      4.74 o 
   0   7  16        6.13        7.13      2.82 o 
   1   7  16       33.70       37.93      5.29 o 
   2   7  16        0.05       -3.94      3.94 o 
   3   7  16        0.15        0.80      3.65 o 
   4   7  16        9.85        6.46      4.40 o 
  -2   8  16       10.56       16.44      4.86 o 
  -1   8  16        0.05       -1.17      3.94 o 
   0   8  16       42.78       33.15      4.05 o 
   1   8  16       36.64       41.12      5.33 o 
   2   8  16        8.99       15.51      3.82 o 
   3   8  16       29.32       20.43      5.33 o 
   4   8  16        7.15        6.12      4.32 o 
  -2   9  16        6.89       11.65      4.15 o 
  -1   9  16        2.32        1.26      4.57 o 
   0   9  16        2.57        4.63      2.36 o 
   1   9  16        9.27       16.06      3.73 o 
   2   9  16        0.01        1.97      3.14 o 
   3   9  16       35.99       33.69      5.75 o 
   4   9  16        0.69       -3.10      4.19 o 
  -2  10  16        2.70        2.81      4.70 o 
  -1  10  16       48.21       50.73      6.88 o 
   0  10  16       33.88       28.98      7.95 o 
   1  10  16        0.32       -3.19      3.73 o 
   2  10  16        2.11        5.24      3.31 o 
   3  10  16        4.34        0.42      4.32 o 
   4  10  16       21.12       31.62      5.66 o 
  -1  11  16       52.94       55.48      7.55 o 
   0  11  16      100.05       95.99      5.99 o 
   1  11  16       23.34       27.14      5.41 o 
   2  11  16       24.60       30.83      4.99 o 
   3  11  16        1.68        4.40      3.98 o 
   0  12  16       27.81       29.89      4.95 o 
   1  12  16        0.76       -0.88      3.81 o 
   2  12  16        0.11        3.10      3.77 o 
   3  12  16        0.17        0.92      3.94 o 
   1  13  16        0.61        3.73      4.15 o 
   2  13  16        0.97        1.89      4.53 o 
  -1  -2  17        0.32        1.84      4.78 o 
   0  -2  17       11.49       15.94      3.27 o 
   1  -2  17        5.42       -2.77      4.78 o 
  -1  -1  17       95.11       84.18      9.12 o 
   0  -1  17       26.55       26.89      4.54 o 
   1  -1  17        0.71       -1.76      4.61 o 
   2  -1  17       25.34       12.33      5.66 o 
  -2   0  17        5.92        8.22      4.02 o 
  -1   0  17       77.28       90.32      7.89 o 
   0   0  17        0.02       -0.63      3.54 o 
   1   0  17        6.31        5.49      4.99 o 
   2   0  17        2.19       -1.76      4.07 o 
   3   0  17        8.41       12.62      4.95 o 
  -2   1  17        1.82        2.22      4.19 o 
  -1   1  17        0.25        3.77      4.40 o 
   0   1  17      176.67      170.98      7.75 o 
   1   1  17        1.87        3.65      4.61 o 
   2   1  17       14.85       17.74      4.74 o 
   3   1  17        0.46       -3.60      4.11 o 
  -2   2  17        0.06        0.00      3.73 o 
  -1   2  17        4.45        7.38      4.36 o 
   0   2  17      414.35      443.74     10.99 o 
   1   2  17        8.67        6.75      5.12 o 
   2   2  17       18.24       18.45      4.99 o 
   3   2  17        9.86       10.94      4.32 o 
  -2   3  17        0.86       -3.90      4.32 o 
  -1   3  17        0.96       -3.65      4.69 o 
   0   3  17        4.70        3.91      2.83 o 
   1   3  17        0.28       -2.72      3.90 o 
   2   3  17        8.27        9.22      4.70 o 
   3   3  17        1.47       -4.32      4.32 o 
  -2   4  17       14.29       16.44      5.12 o 
  -1   4  17        0.06       -2.01      3.31 o 
   0   4  17       13.56       16.22      4.05 o 
   1   4  17       35.55       37.97      5.45 o 
   2   4  17       18.10       14.64      4.36 o 
   3   4  17        6.61        2.52      4.23 o 
   4   4  17        1.64        0.46      4.95 o 
  -2   5  17        0.72        3.48      3.06 o 
  -1   5  17       23.55       17.32      4.95 o 
   0   5  17       71.81       82.76      4.98 o 
   1   5  17       10.02        8.01      4.23 o 
   2   5  17       25.76       23.57      4.70 o 
   3   5  17        0.01        0.84      3.60 o 
   4   5  17       10.90       26.04      4.70 o 
  -2   6  17       14.78       10.11      5.16 o 
  -1   6  17       19.49       26.88      4.99 o 
   0   6  17       79.36       75.21      4.93 o 
   1   6  17      161.26      153.31      9.51 o 
   2   6  17       10.84        2.77      4.44 o 
   3   6  17        1.84        0.42      3.86 o 
   4   6  17        0.45       -3.19      4.86 o 
  -2   7  17        2.60        0.88      4.02 o 
  -1   7  17        0.84        7.88      3.94 o 
   0   7  17       40.62       45.31      4.34 o 
   1   7  17        5.27        9.35      4.02 o 
   2   7  17        0.15        0.80      3.56 o 
   3   7  17       18.75       19.75      4.57 o 
   4   7  17        3.21        8.68      3.90 o 
  -2   8  17        0.73        0.46      3.77 o 
  -1   8  17        1.85       13.16      4.07 o 
   0   8  17        4.47        4.44      2.91 o 
   1   8  17       10.31        5.16      4.28 o 
   2   8  17        0.88       -3.73      3.73 o 
   3   8  17       10.76       10.65      4.07 o 
   4   8  17        6.18        2.31      4.91 o 
  -1   9  17        4.25       -0.42      4.78 o 
   0   9  17        1.63        0.41      4.36 o 
   1   9  17        0.01        2.05      3.60 o 
   2   9  17       24.23       27.43      4.66 o 
   3   9  17        0.34        1.30      4.19 o 
  -1  10  17        2.51        1.38      4.53 o 
   0  10  17        0.32        2.62      2.42 o 
   1  10  17       18.51        9.31      5.75 o 
   2  10  17       14.03       22.31      4.53 o 
   3  10  17        1.32        3.61      4.02 o 
   0  11  17        4.03       -0.02      3.08 o 
   1  11  17        4.87       12.37      4.15 o 
   2  11  17       16.25       17.40      4.95 o 
   3  11  17       10.52        5.58      4.95 o 
   1  12  17       69.06       82.87      7.93 o 
   2  12  17        7.55        9.31      4.86 o 
  -1   0  18        1.38       -5.95      5.95 o 
   0   0  18       28.27       32.68      4.44 o 
   1   0  18        4.61        7.76      4.32 o 
  -1   1  18       60.30       77.36      7.51 o 
   0   1  18        0.97       10.14      4.14 o 
   1   1  18        0.13       -0.88      4.15 o 
   2   1  18        0.34       -1.84      4.53 o 
  -1   2  18       23.30       28.48      5.54 o 
   0   2  18        2.42        1.48      5.60 o 
   1   2  18       34.84       26.68      6.25 o 
   2   2  18        3.40       -1.76      4.90 o 
  -2   3  18        2.84       -2.81      4.57 o 
  -1   3  18        0.55       -4.74      4.74 o 
   0   3  18       57.88       63.06      4.91 o 
   1   3  18       86.88       71.32      7.69 o 
   2   3  18        9.99        7.38      5.07 o 
   3   3  18        0.01        0.92      4.11 o 
  -2   4  18        3.95        3.73      4.15 o 
  -1   4  18        0.60       -1.30      3.77 o 
   0   4  18       14.32       12.97      4.80 o 
   1   4  18       63.78       56.21      7.09 o 
   2   4  18        5.19       -3.86      5.20 o 
   3   4  18       19.64       20.84      6.16 o 
  -2   5  18        5.48        2.35      4.40 o 
  -1   5  18        2.72        8.68      3.73 o 
   0   5  18       13.29       19.73      3.48 o 
   1   5  18       10.08       13.63      4.57 o 
   2   5  18        9.79       11.03      4.91 o 
   3   5  18        2.75       -4.90      4.90 o 
  -1   6  18        6.03       -0.88      4.99 o 
   0   6  18       11.10        7.45      3.46 o 
   1   6  18       47.34       58.08      5.96 o 
   2   6  18        0.20        2.14      3.27 o 
   3   6  18        0.24        0.00      3.27 o 
  -1   7  18        5.59        4.86      4.95 o 
   0   7  18       34.41       34.93      4.59 o 
   1   7  18        0.41        9.64      3.69 o 
   2   7  18        7.06        5.11      4.07 o 
   3   7  18        0.03        3.14      3.52 o 
  -1   8  18       10.20        7.71      4.28 o 
   0   8  18       34.70       44.26      6.27 o 
   1   8  18       11.11        5.12      5.32 o 
   2   8  18        6.55       12.12      3.94 o 
   3   8  18        0.66       -1.80      4.36 o 
  -1   9  18        1.40        0.92      3.86 o 
   0   9  18        0.00        2.50      2.81 o 
   1   9  18       16.08       27.51      5.07 o 
   2   9  18       30.40       33.68      5.62 o 
   3   9  18        5.88        7.88      5.16 o 
   0  10  18       26.35       30.86      4.37 o 
   1  10  18        7.11       11.28      4.82 o 
   2  10  18        0.80        1.38      4.53 o 
   1  11  18        1.74        6.08      3.65 o 
   0   2  19        0.70        1.61      4.44 o 
   1   2  19        8.75        9.31      5.41 o 
   0   3  19        3.64        1.64      3.85 o 
   1   3  19        1.34       -5.37      5.37 o 
   0   4  19        0.07       -0.88      3.35 o 
   1   4  19        0.00       -4.57      4.57 o 
   2   4  19        8.68        9.22      4.70 o 
   0   5  19       34.87       26.11      5.62 o 
   1   5  19        5.21        4.44      4.32 o 
   2   5  19        0.21       -0.92      4.57 o 
   0   6  19       60.61       64.61      4.97 o 
   1   6  19       12.57       12.49      4.99 o 
   2   6  19        1.75        5.45      3.69 o 
   0   7  19        2.65        1.61      3.41 o 
   1   7  19        1.08       10.82      3.65 o 
   2   7  19       25.78       23.36      5.54 o 
   0   8  19       15.27       22.72      7.17 o 
   1   8  19        0.36       -3.19      4.02 o 
   2   8  19        7.80        5.58      3.94 o 
   1   9  19        2.47        6.08      3.81 o 
                                                 
